# Supplementary material for: Bicyclo­[2.2.1]hept-7-yl p-bromo­benzoate
Source: Acta Crystallogr Sect E Struct Rep Online. 2012 Oct 6;68(Pt 11):o3086–7. doi: 10.1107/S1600536812041268 (PMC3515191; doi:10.1107/S1600536812041268)
Supplement: Supplementary file 1 [file e-68-o3086-sup1.cif]

##############################################################################
#                                                                            #
# This CIF contains the data in a paper accepted for publication in          #
# Acta Crystallographica Section E. It conforms to the requirements of       #
# Notes for Authors for Acta Crystallographica Section E, and has been       #
# peer reviewed under the auspices of the IUCr Commission on Journals.       #
#                                                                            #
# Full details of the Crystallographic Information File format               #
# are given in the paper "The Crystallographic Information File (CIF):       #
# a New Standard Archive File for Crystallography" by S. R. Hall, F. H.      #
# Allen and I. D. Brown [Acta Cryst. (1991), A47, 655-685].                  #
#                                                                            #
# The current version of the core CIF dictionary is obtainable from          #
# ftp://ftp.iucr.org/pub/cif_core.dic.                                       #
#                                                                            #
# Software is freely available for graphical display of the structure(s)     #
# in this CIF. For information consult the CIF software page                 #
# http://www.iucr.org/resources/cif/software.                                #
#                                                                            #
# This file may be used for bona fide research purposes within the           #
# scientific community so long as proper attribution is given to the journal # 
# article from which it was obtained.                                        #
#                                                                            #
##############################################################################
data_I
_audit_creation_method     SHELXL-97
_chemical_name_systematic
;
Bicyclo[2.2.1]hept-7-yl <i>p</i>-bromobenzoate
;
_chemical_name_common     '7-norbornyl <i>p</i>-bromobenzoate'
_chemical_formula_moiety     'C14 H15 Br O2'
_chemical_formula_sum     'C14 H15 Br O2'
_chemical_formula_iupac     'C14 H15 Br O2'
_chemical_formula_weight     295.17
_chemical_melting_point     351
_symmetry_cell_setting     monoclinic
_symmetry_space_group_name_H-M     'P 21/c'
_symmetry_space_group_name_Hall     '-P 2ybc'
loop_
    _symmetry_equiv_pos_as_xyz
    'x, y, z'
    '-x, y+1/2, -z+1/2'
    '-x, -y, -z'
    'x, -y-1/2, z-1/2'
_cell_length_a     11.7401(2)
_cell_length_b     6.37670(10)
_cell_length_c     17.7462(3)
_cell_angle_alpha     90.00
_cell_angle_beta     109.5840(10)
_cell_angle_gamma     90.00
_cell_volume     1251.68(4)
_cell_formula_units_Z     4
_cell_measurement_reflns_used     3135
_cell_measurement_theta_min     1.018
_cell_measurement_theta_max     27.485
_cell_measurement_temperature     150.0(10)
_exptl_crystal_description     prism
_exptl_crystal_colour     colourless
_exptl_crystal_size_max     0.30
_exptl_crystal_size_mid     0.25
_exptl_crystal_size_min     0.18
_exptl_crystal_density_diffrn     1.566
_exptl_crystal_density_meas     ?
_exptl_crystal_density_method     'not measured'
_exptl_crystal_F_000     600
_exptl_absorpt_coefficient_mu     3.271
_exptl_absorpt_correction_type     multi-scan
_exptl_absorpt_process_details     '(DENZO-SMN; Otwinowski & Minor, 1997)'
_exptl_absorpt_correction_T_min     0.4403
_exptl_absorpt_correction_T_max     0.5905
_exptl_special_details
;
The program <i>DENZO-SMN</i> (Otwinowski & Minor, 1997) uses a scaling algorithm
which effectively corrects for absorption effects. High redundancy data were
used in the scaling program hence the 'multi-scan' code word was used. No
transmission coefficients are available from the program (only scale factors
for each frame). The scale factors in the experimental table are calculated
from the 'size' command in the <i>SHELXL-97</i> input file.
;
_diffrn_ambient_temperature     150.0(10)
_diffrn_radiation_type     MoK\a
_diffrn_radiation_wavelength     0.71073
_diffrn_radiation_source     'fine-focus sealed tube'
_diffrn_radiation_monochromator     graphite
_diffrn_measurement_device_type     'Nonius KappaCCD Diffractometer'
_diffrn_measurement_method     'Phi and Omega'
_diffrn_detector_area_resol_mean     ?
_diffrn_reflns_number     5495
_diffrn_reflns_av_R_equivalents     0.0146
_diffrn_reflns_av_sigmaI/netI     0.0208
_diffrn_reflns_theta_min     2.44
_diffrn_reflns_theta_max     27.48
_diffrn_reflns_theta_full     27.48
_diffrn_measured_fraction_theta_max     0.999
_diffrn_measured_fraction_theta_full     0.999
_diffrn_reflns_limit_h_min     -15
_diffrn_reflns_limit_h_max     15
_diffrn_reflns_limit_k_min     -8
_diffrn_reflns_limit_k_max     8
_diffrn_reflns_limit_l_min     -22
_diffrn_reflns_limit_l_max     23
_diffrn_standards_number     ?
_diffrn_standards_interval_count     ?
_diffrn_standards_interval_time     ?
_diffrn_standards_decay_%     ?
_refine_special_details
;
Refinement of <i>F</i>^2^ against ALL reflections. The weighted <i>R</i>-factor
<i>wR</i> and goodness of fit <i>S</i> are based on <i>F</i>^2^, conventional
<i>R</i>-factors <i>R</i> are based on <i>F</i>, with <i>F</i> set to zero for
negative <i>F</i>^2^. The threshold expression of <i>F</i>^2^ >
2\s(<i>F</i>^2^) is used only for calculating <i>R</i>-factors(gt) <i>etc</i>.
and is not relevant to the choice of reflections for refinement.
<i>R</i>-factors based on <i>F</i>^2^ are statistically about twice as large
as those based on <i>F</i>, and <i>R</i>- factors based on ALL data will be
even larger.
;
_reflns_number_total     2882
_reflns_number_gt     2469
_reflns_threshold_expression     >2sigma(I)
_refine_ls_structure_factor_coef     Fsqd
_refine_ls_matrix_type     full
_refine_ls_R_factor_all     0.0294
_refine_ls_R_factor_gt     0.0224
_refine_ls_wR_factor_gt     0.0527
_refine_ls_wR_factor_ref     0.0552
_refine_ls_goodness_of_fit_ref     1.025
_refine_ls_restrained_S_all     1.025
_refine_ls_number_reflns     2882
_refine_ls_number_parameters     215
_refine_ls_number_restraints     0
_refine_ls_hydrogen_treatment     refall
_refine_ls_weighting_scheme     calc
_refine_ls_weighting_details
         'calc w=1/[\s^2^(Fo^2^)+(0.0254P)^2^+0.4883P] where P=(Fo^2^+2Fc^2^)/3'
_atom_sites_solution_hydrogens     geom
_atom_sites_solution_primary     direct
_atom_sites_solution_secondary     difmap
_refine_ls_shift/su_max     0.001
_refine_ls_shift/su_mean     0.000
_refine_diff_density_max     0.382
_refine_diff_density_min     -0.350
_refine_ls_extinction_method     SHELXL
_refine_ls_extinction_coef     0.0091(7)
_refine_ls_extinction_expression
                                  'Fc^*^=kFc[1+0.001xFc^2^\l^3^/sin(2\q)]^-1/4^'
loop_
    _atom_type_symbol
    _atom_type_description
    _atom_type_scat_dispersion_real
    _atom_type_scat_dispersion_imag
    _atom_type_scat_source
    'C' 'C' 0.0033 0.0016
                         'International Tables Vol C Tables 4.2.6.8 and 6.1.1.4'
    'H' 'H' 0.0000 0.0000
                         'International Tables Vol C Tables 4.2.6.8 and 6.1.1.4'
    'O' 'O' 0.0106 0.0060
                         'International Tables Vol C Tables 4.2.6.8 and 6.1.1.4'
    'Br' 'Br' -0.2901 2.4595
                         'International Tables Vol C Tables 4.2.6.8 and 6.1.1.4'
_computing_data_collection     'COLLECT (Nonius, 1998)'
_computing_cell_refinement     'DENZO-SMN (Otwinowski & Minor, 1997)'
_computing_data_reduction     'DENZO-SMN (Otwinowski & Minor, 1997)'
_computing_structure_solution     'SIR97 (Altomare <i>et al.</i>, 1999)'
_computing_structure_refinement     'SHELXL97 (Sheldrick, 2008)'
_computing_molecular_graphics
;
<i>WinGX</i> (Farrugia, 2012), <i>ORTEP-3 for Windows</i> (Farrugia,
2012)
and
<i>PLATON</i>
(Spek, 2009)
;
_computing_publication_material
;
<i>Mercury</i>  (Macrae <i>et al.</i>, 2008) and <i>publCIF</i>
(Westrip,
2010)
;
loop_
    _atom_site_type_symbol
    _atom_site_label
    _atom_site_fract_x
    _atom_site_fract_y
    _atom_site_fract_z
    _atom_site_U_iso_or_equiv
    _atom_site_adp_type
    _atom_site_calc_flag
    _atom_site_refinement_flags
    _atom_site_occupancy
    _atom_site_symmetry_multiplicity
    _atom_site_disorder_assembly
    _atom_site_disorder_group
    O O1 0.29724(11) -0.03809(19) 0.03440(7) 0.0345(3) Uani d . 1 1 . .
    O O2 0.17768(10) 0.23527(18) 0.03757(6) 0.0275(2) Uani d . 1 1 . .
    Br Br1 0.470495(15) 0.70360(3) -0.187891(10) 0.03601(8) Uani d . 1 1 . .
    C C1 0.20441(14) 0.1660(3) 0.18033(9) 0.0284(3) Uani d . 1 1 . .
    C C2 0.12314(16) 0.0547(3) 0.22003(10) 0.0357(4) Uani d . 1 1 . .
    C C3 -0.00686(16) 0.0964(3) 0.16107(11) 0.0341(4) Uani d . 1 1 . .
    C C4 0.01573(14) 0.2271(3) 0.09468(9) 0.0268(3) Uani d . 1 1 . .
    C C5 0.05962(15) 0.4456(3) 0.12780(10) 0.0313(4) Uani d . 1 1 . .
    C C6 0.18971(16) 0.4036(3) 0.18646(10) 0.0336(4) Uani d . 1 1 . .
    C C7 0.13181(14) 0.1242(3) 0.09249(9) 0.0253(3) Uani d . 1 1 . .
    C C8 0.26378(13) 0.1393(3) 0.01604(8) 0.0244(3) Uani d . 1 1 . .
    C C9 0.31177(13) 0.2786(2) -0.03379(8) 0.0224(3) Uani d . 1 1 . .
    C C10 0.39565(15) 0.1984(3) -0.06648(9) 0.0274(3) Uani d . 1 1 . .
    C C11 0.44332(15) 0.3225(3) -0.11205(10) 0.0303(4) Uani d . 1 1 . .
    C C12 0.40660(13) 0.5289(3) -0.12504(8) 0.0257(3) Uani d . 1 1 . .
    C C13 0.32412(15) 0.6139(3) -0.09307(10) 0.0291(3) Uani d . 1 1 . .
    C C14 0.27768(14) 0.4878(3) -0.04697(9) 0.0270(3) Uani d . 1 1 . .
    H H1 0.2846(17) 0.116(3) 0.1972(10) 0.029(4) Uiso d . 1 1 . .
    H H2A 0.1403(19) -0.093(4) 0.2256(12) 0.049(6) Uiso d . 1 1 . .
    H H2B 0.1354(16) 0.109(3) 0.2741(11) 0.036(5) Uiso d . 1 1 . .
    H H3A -0.0457(17) -0.037(3) 0.1400(12) 0.039(5) Uiso d . 1 1 . .
    H H3B -0.0543(18) 0.179(3) 0.1874(12) 0.038(5) Uiso d . 1 1 . .
    H H4 -0.0512(17) 0.230(3) 0.0436(11) 0.031(5) Uiso d . 1 1 . .
    H H5A 0.0057(17) 0.507(3) 0.1529(11) 0.034(5) Uiso d . 1 1 . .
    H H5B 0.0597(17) 0.540(3) 0.0856(11) 0.035(5) Uiso d . 1 1 . .
    H H6A 0.2006(18) 0.443(3) 0.2418(12) 0.046(6) Uiso d . 1 1 . .
    H H6B 0.2501(18) 0.476(3) 0.1699(12) 0.043(5) Uiso d . 1 1 . .
    H H7 0.1235(16) -0.023(3) 0.0794(10) 0.029(5) Uiso d . 1 1 . .
    H H10 0.4167(17) 0.061(3) -0.0576(11) 0.038(5) Uiso d . 1 1 . .
    H H11 0.5023(19) 0.270(3) -0.1319(13) 0.042(5) Uiso d . 1 1 . .
    H H13 0.3001(19) 0.760(3) -0.1028(12) 0.040(5) Uiso d . 1 1 . .
    H H14 0.2213(17) 0.543(3) -0.0241(11) 0.035(5) Uiso d . 1 1 . .
loop_
    _atom_site_aniso_label
    _atom_site_aniso_U_11
    _atom_site_aniso_U_22
    _atom_site_aniso_U_33
    _atom_site_aniso_U_12
    _atom_site_aniso_U_13
    _atom_site_aniso_U_23
    O1 0.0420(7) 0.0262(6) 0.0433(7) 0.0084(5) 0.0250(5) 0.0038(5)
    O2 0.0331(6) 0.0299(6) 0.0262(5) 0.0085(5) 0.0190(5) 0.0049(5)
    Br1 0.03629(11) 0.04188(13) 0.03518(11) -0.00802(7) 0.01902(8) 0.00085(8)
    C1 0.0223(7) 0.0396(10) 0.0243(7) 0.0034(7) 0.0093(6) 0.0054(7)
    C2 0.0356(9) 0.0473(11) 0.0288(8) 0.0035(8) 0.0169(7) 0.0101(8)
    C3 0.0299(8) 0.0427(11) 0.0349(9) -0.0027(8) 0.0177(7) 0.0010(8)
    C4 0.0227(7) 0.0357(9) 0.0231(7) 0.0029(6) 0.0090(6) 0.0000(6)
    C5 0.0347(9) 0.0312(9) 0.0333(8) 0.0059(7) 0.0184(7) -0.0013(7)
    C6 0.0326(9) 0.0396(10) 0.0301(8) -0.0049(7) 0.0125(7) -0.0081(8)
    C7 0.0294(8) 0.0267(8) 0.0245(7) 0.0020(6) 0.0151(6) 0.0015(6)
    C8 0.0244(7) 0.0296(8) 0.0203(7) 0.0036(6) 0.0090(6) -0.0045(6)
    C9 0.0214(7) 0.0273(8) 0.0179(6) 0.0016(6) 0.0056(5) -0.0030(6)
    C10 0.0304(8) 0.0273(8) 0.0285(8) 0.0068(7) 0.0153(6) 0.0003(7)
    C11 0.0269(8) 0.0389(10) 0.0295(8) 0.0053(7) 0.0154(6) -0.0017(7)
    C12 0.0221(7) 0.0343(9) 0.0207(7) -0.0046(6) 0.0074(6) -0.0025(6)
    C13 0.0300(8) 0.0263(8) 0.0326(8) 0.0009(7) 0.0125(7) -0.0010(7)
    C14 0.0266(7) 0.0293(8) 0.0284(8) 0.0046(6) 0.0134(6) -0.0027(7)
_geom_special_details
;
All e.s.d.'s (except the e.s.d. in the dihedral angle between two l.s. planes)
are estimated using the full covariance matrix. The cell e.s.d.'s are taken
into account individually in the estimation of e.s.d.'s in distances, angles
and torsion angles; correlations between e.s.d.'s in cell parameters are only
used when they are defined by crystal symmetry. An approximate (isotropic)
treatment of cell e.s.d.'s is used for estimating e.s.d.'s involving l.s.
planes.
;
loop_
    _geom_bond_atom_site_label_1
    _geom_bond_atom_site_label_2
    _geom_bond_site_symmetry_2
    _geom_bond_distance
    _geom_bond_publ_flag
    O1 C8 . 1.206(2) ?
    O2 C8 . 1.3421(17) ?
    O2 C7 . 1.4469(18) ?
    Br1 C12 . 1.8997(15) ?
    C1 C7 . 1.529(2) ?
    C1 C6 . 1.533(3) ?
    C1 C2 . 1.537(2) ?
    C1 H1 . 0.944(18) ?
    C2 C3 . 1.557(2) ?
    C2 H2A . 0.96(2) ?
    C2 H2B . 0.984(19) ?
    C3 C4 . 1.537(2) ?
    C3 H3A . 0.98(2) ?
    C3 H3B . 0.99(2) ?
    C4 C7 . 1.525(2) ?
    C4 C5 . 1.533(2) ?
    C4 H4 . 0.981(19) ?
    C5 C6 . 1.556(2) ?
    C5 H5A . 0.971(19) ?
    C5 H5B . 0.96(2) ?
    C6 H6A . 0.98(2) ?
    C6 H6B . 0.97(2) ?
    C7 H7 . 0.966(19) ?
    C8 C9 . 1.491(2) ?
    C9 C14 . 1.390(2) ?
    C9 C10 . 1.397(2) ?
    C10 C11 . 1.377(2) ?
    C10 H10 . 0.91(2) ?
    C11 C12 . 1.380(2) ?
    C11 H11 . 0.94(2) ?
    C12 C13 . 1.386(2) ?
    C13 C14 . 1.383(2) ?
    C13 H13 . 0.97(2) ?
    C14 H14 . 0.953(19) ?
loop_
    _geom_angle_atom_site_label_1
    _geom_angle_atom_site_label_2
    _geom_angle_atom_site_label_3
    _geom_angle_site_symmetry_1
    _geom_angle_site_symmetry_3
    _geom_angle
    _geom_angle_publ_flag
    C8 O2 C7 . . 117.02(12) ?
    C7 C1 C6 . . 101.97(13) ?
    C7 C1 C2 . . 99.62(13) ?
    C6 C1 C2 . . 108.80(14) ?
    C7 C1 H1 . . 114.8(11) ?
    C6 C1 H1 . . 116.0(12) ?
    C2 C1 H1 . . 113.8(11) ?
    C1 C2 C3 . . 103.42(13) ?
    C1 C2 H2A . . 111.1(13) ?
    C3 C2 H2A . . 111.2(13) ?
    C1 C2 H2B . . 112.1(12) ?
    C3 C2 H2B . . 112.7(11) ?
    H2A C2 H2B . . 106.5(17) ?
    C4 C3 C2 . . 103.05(13) ?
    C4 C3 H3A . . 110.9(11) ?
    C2 C3 H3A . . 109.6(12) ?
    C4 C3 H3B . . 110.0(11) ?
    C2 C3 H3B . . 110.7(11) ?
    H3A C3 H3B . . 112.2(16) ?
    C7 C4 C5 . . 102.27(13) ?
    C7 C4 C3 . . 99.88(13) ?
    C5 C4 C3 . . 108.73(13) ?
    C7 C4 H4 . . 115.4(11) ?
    C5 C4 H4 . . 113.6(11) ?
    C3 C4 H4 . . 115.4(11) ?
    C4 C5 C6 . . 103.21(13) ?
    C4 C5 H5A . . 110.9(11) ?
    C6 C5 H5A . . 114.0(11) ?
    C4 C5 H5B . . 111.2(11) ?
    C6 C5 H5B . . 111.8(11) ?
    H5A C5 H5B . . 105.9(16) ?
    C1 C6 C5 . . 103.36(13) ?
    C1 C6 H6A . . 110.0(13) ?
    C5 C6 H6A . . 113.4(12) ?
    C1 C6 H6B . . 109.8(12) ?
    C5 C6 H6B . . 111.6(12) ?
    H6A C6 H6B . . 108.6(17) ?
    O2 C7 C4 . . 110.13(13) ?
    O2 C7 C1 . . 113.28(13) ?
    C4 C7 C1 . . 95.54(12) ?
    O2 C7 H7 . . 110.2(10) ?
    C4 C7 H7 . . 114.0(11) ?
    C1 C7 H7 . . 113.0(10) ?
    O1 C8 O2 . . 124.01(14) ?
    O1 C8 C9 . . 124.44(13) ?
    O2 C8 C9 . . 111.55(13) ?
    C14 C9 C10 . . 119.00(14) ?
    C14 C9 C8 . . 121.81(13) ?
    C10 C9 C8 . . 119.17(14) ?
    C11 C10 C9 . . 121.02(15) ?
    C11 C10 H10 . . 121.0(12) ?
    C9 C10 H10 . . 117.9(12) ?
    C10 C11 C12 . . 118.71(14) ?
    C10 C11 H11 . . 120.7(13) ?
    C12 C11 H11 . . 120.5(13) ?
    C11 C12 C13 . . 121.77(15) ?
    C11 C12 Br1 . . 119.64(11) ?
    C13 C12 Br1 . . 118.59(13) ?
    C14 C13 C12 . . 118.87(16) ?
    C14 C13 H13 . . 120.9(12) ?
    C12 C13 H13 . . 120.2(12) ?
    C13 C14 C9 . . 120.61(14) ?
    C13 C14 H14 . . 120.3(12) ?
    C9 C14 H14 . . 119.1(12) ?
loop_
    _geom_torsion_atom_site_label_1
    _geom_torsion_atom_site_label_2
    _geom_torsion_atom_site_label_3
    _geom_torsion_atom_site_label_4
    _geom_torsion_site_symmetry_1
    _geom_torsion_site_symmetry_2
    _geom_torsion_site_symmetry_3
    _geom_torsion_site_symmetry_4
    _geom_torsion
    _geom_torsion_publ_flag
    C7 C1 C2 C3 . . . . -35.57(17) ?
    C6 C1 C2 C3 . . . . 70.69(17) ?
    C1 C2 C3 C4 . . . . -0.06(19) ?
    C2 C3 C4 C7 . . . . 35.81(17) ?
    C2 C3 C4 C5 . . . . -70.86(17) ?
    C7 C4 C5 C6 . . . . -33.78(15) ?
    C3 C4 C5 C6 . . . . 71.24(15) ?
    C7 C1 C6 C5 . . . . 34.25(15) ?
    C2 C1 C6 C5 . . . . -70.38(16) ?
    C4 C5 C6 C1 . . . . -0.36(16) ?
    C8 O2 C7 C4 . . . . -166.14(13) ?
    C8 O2 C7 C1 . . . . 88.22(16) ?
    C5 C4 C7 O2 . . . . -63.24(15) ?
    C3 C4 C7 O2 . . . . -175.05(13) ?
    C5 C4 C7 C1 . . . . 54.04(14) ?
    C3 C4 C7 C1 . . . . -57.76(15) ?
    C6 C1 C7 O2 . . . . 60.55(15) ?
    C2 C1 C7 O2 . . . . 172.27(13) ?
    C6 C1 C7 C4 . . . . -54.16(14) ?
    C2 C1 C7 C4 . . . . 57.56(15) ?
    C7 O2 C8 O1 . . . . 6.3(2) ?
    C7 O2 C8 C9 . . . . -174.22(12) ?
    O1 C8 C9 C14 . . . . -174.03(15) ?
    O2 C8 C9 C14 . . . . 6.5(2) ?
    O1 C8 C9 C10 . . . . 4.3(2) ?
    O2 C8 C9 C10 . . . . -175.22(13) ?
    C14 C9 C10 C11 . . . . -0.8(2) ?
    C8 C9 C10 C11 . . . . -179.21(15) ?
    C9 C10 C11 C12 . . . . 0.0(2) ?
    C10 C11 C12 C13 . . . . 0.5(2) ?
    C10 C11 C12 Br1 . . . . -179.84(12) ?
    C11 C12 C13 C14 . . . . 0.0(2) ?
    Br1 C12 C13 C14 . . . . -179.71(12) ?
    C12 C13 C14 C9 . . . . -0.9(2) ?
    C10 C9 C14 C13 . . . . 1.3(2) ?
    C8 C9 C14 C13 . . . . 179.63(14) ?
data_global
_journal_date_recd_electronic     2012-09-12
_journal_date_accepted     2012-10-01
_journal_name_full     'Acta Crystallographica, Section E'
_journal_year     2012
_journal_volume     68
_journal_issue     11
_journal_page_first     o3086
_journal_page_last     o3087
_journal_paper_category     QO
_journal_paper_doi     10.1107/S1600536812041268
_journal_coeditor_code     FJ2598
_publ_contact_author_name     'Barry A. Lloyd'
_publ_contact_author_address
;
Department of Chemistry
Weber State University
Ogden, Utah 84403?
;
_publ_contact_author_email     'blloyd@weber.edu'
_publ_contact_author_fax     '801-626-8841'
_publ_contact_author_phone     '801-626-6894'
_publ_section_title
;
Bicyclo[2.2.1]hept-7-yl <i>p</i>-bromobenzoate
;
_publ_section_title_footnote     .
loop_
    _publ_author_name
    _publ_author_footnote
    _publ_author_address
    'Lloyd, Barry A.' .
;
Department of Chemistry
Weber State University
Ogden, Utah 84408-2503
;
    'Arif, Atta M.' .
;
Department of Chemistry
University of Utah
Salt Lake City, Utah, 84112
USA
;
_publ_section_synopsis     .
