# Supplementary material for: Bicyclo­[2.2.1]hept-7-yl p-bromo­benzoate
Source: Acta Crystallogr Sect E Struct Rep Online. 2012 Oct 6;68(Pt 11):o3086–7. doi: 10.1107/S1600536812041268 (PMC3515191; doi:10.1107/S1600536812041268)
Supplement: Supplementary file 2 [file e-68-o3086-Isup2.hkl]

# 
# h,k,l, Fc-squared, Fo-squared, sigma(Fo-squared) and status flag 
# 
data_I
_shelx_title '3OPBB @150K Clrless Prism Monoclinic P21/c 2/17/11 ama SHELXL97' 
_shelx_refln_list_code          4 
_shelx_F_calc_maximum      180.18 
_exptl_crystal_F_000       600.00 
_reflns_d_resolution_high  0.7700 
 
loop_ 
 _symmetry_equiv_pos_as_xyz 
 'x, y, z' 
 '-x, y+1/2, -z+1/2' 
 '-x, -y, -z' 
 'x, -y-1/2, z-1/2' 
 
_cell_length_a    11.7401 
_cell_length_b     6.3767 
_cell_length_c    17.7462 
_cell_angle_alpha  90.000 
_cell_angle_beta  109.584 
_cell_angle_gamma  90.000 
 
_shelx_F_squared_multiplier     1.000 
 
loop_ 
 _refln_index_h 
 _refln_index_k 
 _refln_index_l 
 _refln_F_squared_calc 
 _refln_F_squared_meas 
 _refln_F_squared_sigma 
 _refln_observed_status 
   2   0   0     4225.07     3885.51     52.13 o 
   3   0   0     4806.91     4446.36     59.96 o 
   4   0   0     8516.96     8045.76    106.58 o 
   5   0   0     1778.99     1711.67     24.56 o 
   6   0   0     2794.34     2853.54     40.19 o 
   7   0   0      665.13      732.05     12.84 o 
   8   0   0      155.27      167.49      5.55 o 
   9   0   0        0.40        4.27      4.27 o 
  10   0   0      112.57       86.72      6.41 o 
  11   0   0      254.68      226.90     10.26 o 
  12   0   0      454.05      449.29     15.39 o 
  13   0   0      218.93      204.65     11.96 o 
  14   0   0      335.26      327.34     22.22 o 
   1   1   0     6781.64     6635.18     93.96 o 
   2   1   0     5458.99     5436.27     62.37 o 
   3   1   0     2388.62     2300.83     24.43 o 
   4   1   0      281.05      261.05      4.20 o 
   5   1   0     4428.20     4321.46     47.32 o 
   6   1   0     5251.30     5165.25     54.87 o 
   7   1   0     2611.23     2440.38     27.55 o 
   8   1   0     4455.59     4615.13     51.46 o 
   9   1   0     2680.93     2738.05     33.35 o 
  10   1   0     1368.39     1380.80     18.46 o 
  11   1   0      511.93      525.66     10.13 o 
  12   1   0      820.58      816.48     15.62 o 
  13   1   0      227.28      237.59      8.88 o 
  14   1   0       63.00       50.15      7.89 o 
   0   2   0     5989.80     5808.54    129.63 o 
   1   2   0     9703.61     9556.18    134.33 o 
   2   2   0     7941.21     7844.53     93.97 o 
   3   2   0     7591.97     7596.37     92.15 o 
   4   2   0     2896.38     2821.93     31.32 o 
   5   2   0       48.17       33.22      2.36 o 
   6   2   0     2235.53     2298.96     39.40 o 
   7   2   0      398.22      409.78      6.63 o 
   8   2   0       31.44       35.04      2.20 o 
   9   2   0      160.19      158.17      4.91 o 
  10   2   0      116.96      104.23      3.55 o 
  11   2   0      328.82      355.85     13.04 o 
  12   2   0      119.35      114.07      4.78 o 
  13   2   0      360.83      372.98     17.31 o 
   1   3   0       23.48       46.93      4.48 o 
   2   3   0      371.94      455.49      8.22 o 
   3   3   0     1190.06     1206.01     28.97 o 
   4   3   0     1417.43     1416.89     19.44 o 
   5   3   0     1918.14     1935.40     25.10 o 
   6   3   0     1474.82     1535.07     19.84 o 
   7   3   0      212.00      217.54      5.23 o 
   8   3   0     1509.51     1508.31     20.57 o 
   9   3   0     1400.65     1477.97     39.22 o 
  10   3   0      680.92      669.00     19.89 o 
  11   3   0       76.10       77.68      6.14 o 
  12   3   0       58.22       65.54      6.79 o 
  13   3   0       46.26       37.39      7.78 o 
   0   4   0     1655.91     1635.83     39.96 o 
   1   4   0      932.43      978.64     15.99 o 
   2   4   0      553.66      501.64      8.62 o 
   3   4   0       60.85       49.07      2.52 o 
   4   4   0      256.99      249.36      6.20 o 
   5   4   0       71.01       75.33      4.19 o 
   6   4   0        5.85        2.35      3.32 o 
   7   4   0       49.42       55.21      4.10 o 
   8   4   0      166.59      152.72     13.03 o 
   9   4   0       41.12       39.14      5.98 o 
  10   4   0        5.25        2.75      8.54 o 
  11   4   0       51.71       51.83      7.35 o 
  12   4   0       36.77       28.91      9.31 o 
   1   5   0       39.24       53.80     11.53 o 
   2   5   0      335.38      317.90      6.37 o 
   3   5   0        3.07        4.06      5.34 o 
   4   5   0      150.13      147.49      3.82 o 
   5   5   0      159.59      156.05      5.77 o 
   6   5   0      194.41      190.47      9.61 o 
   7   5   0       43.10       44.66      4.91 o 
   8   5   0        6.15        7.00      4.72 o 
   9   5   0        5.21        6.87      5.43 o 
  10   5   0        2.42       -3.72      9.40 o 
  11   5   0        5.70        4.70      9.40 o 
   0   6   0        4.67       10.18      4.65 o 
   1   6   0      475.45      461.97     16.25 o 
   2   6   0        7.42       10.46      5.77 o 
   3   6   0       47.13       50.50      3.69 o 
   4   6   0       57.13       62.92      3.55 o 
   5   6   0       97.16       89.65      8.33 o 
   6   6   0       86.96       77.64      5.44 o 
   7   6   0       18.12       18.22      5.77 o 
   8   6   0       45.21       44.24      6.21 o 
   9   6   0       35.30       30.85      9.91 o 
   1   7   0       26.63       27.92      3.94 o 
   2   7   0        1.71       -1.47      4.06 o 
   3   7   0        0.65        2.94      4.48 o 
   4   7   0       61.73       60.75     10.89 o 
   5   7   0        1.90        7.13      4.90 o 
   6   7   0       61.61       65.37     11.75 o 
   7   7   0       63.06       65.05     15.59 o 
   0   8   0       61.17       53.78      8.40 o 
   1   8   0      181.36      173.31      9.09 o 
   2   8   0      322.08      328.82     13.42 o 
   3   8   0       99.53       72.22     31.39 o 
 -14   1   1       14.81       26.97      9.18 o 
 -13   1   1       18.60       16.91      5.64 o 
 -12   1   1      128.27      116.79     13.67 o 
 -11   1   1      226.36      205.74      6.02 o 
 -10   1   1       20.50       15.73      5.77 o 
  -9   1   1      323.78      312.20      6.76 o 
  -8   1   1        4.58        3.42      3.02 o 
  -7   1   1      480.69      472.63     16.04 o 
  -6   1   1     1963.02     1934.60     20.98 o 
  -5   1   1        7.10       12.84      2.56 o 
  -4   1   1      868.22      863.95     12.02 o 
  -3   1   1      884.61      858.64     12.25 o 
  -2   1   1     2364.36     2332.44     24.46 o 
  -1   1   1     6329.08     6198.63     80.25 o 
   0   1   1      116.53      104.37      2.99 o 
   1   1   1       55.11       62.50      1.42 o 
   2   1   1        0.23        3.33      0.64 o 
   3   1   1      199.30      203.79      3.16 o 
   4   1   1      184.64      188.85      4.27 o 
   5   1   1        6.97        4.70      1.81 o 
   6   1   1     2583.42     2622.33     47.89 o 
   7   1   1      149.58      135.68      3.77 o 
   8   1   1      622.37      595.12      8.89 o 
   9   1   1      105.58      108.22      4.31 o 
  10   1   1       21.22       19.56      7.05 o 
  11   1   1      142.36      130.10      5.55 o 
  12   1   1       35.42       37.05      5.71 o 
  13   1   1        6.90        2.62      5.12 o 
  14   1   1       85.76       83.84      9.95 o 
 -14   2   1      524.68      494.99     50.02 o 
 -13   2   1      281.28      249.38     15.38 o 
 -12   2   1       96.67      106.16      4.83 o 
 -11   2   1       84.60       77.96      3.73 o 
 -10   2   1       62.26       64.00      4.48 o 
  -9   2   1       11.51       14.73      2.20 o 
  -8   2   1      263.66      245.27      4.50 o 
  -7   2   1      848.96      891.10     11.14 o 
  -6   2   1       23.42       24.48      2.86 o 
  -5   2   1      825.61      879.55     10.81 o 
  -4   2   1       57.41       56.71      2.25 o 
  -3   2   1      561.91      540.52      6.97 o 
  -2   2   1      831.87      810.87     10.21 o 
  -1   2   1     2086.29     2133.74     31.51 o 
   0   2   1     1262.86     1203.39     20.34 o 
   1   2   1    11061.88    11180.65    157.42 o 
   2   2   1     1487.09     1425.81     18.47 o 
   3   2   1     1702.52     1672.98     22.19 o 
   4   2   1     1896.31     1866.14     21.78 o 
   5   2   1      588.28      555.00      7.71 o 
   6   2   1      587.97      559.38      8.02 o 
   7   2   1      472.75      498.63      6.76 o 
   8   2   1        4.38        4.35      1.97 o 
   9   2   1      830.34      838.76     11.39 o 
  10   2   1        2.82        2.18      2.63 o 
  11   2   1       19.62       15.54      3.09 o 
  12   2   1       25.57       29.47      6.41 o 
  13   2   1        7.02        7.90      8.27 o 
 -13   3   1       13.85        5.34      7.83 o 
 -12   3   1       60.42       61.10     10.89 o 
 -11   3   1      315.53      296.81      9.61 o 
 -10   3   1      367.42      363.07      8.40 o 
  -9   3   1      203.85      189.03      5.58 o 
  -8   3   1      739.05      734.06     20.33 o 
  -7   3   1     3242.35     3252.85     53.70 o 
  -6   3   1     3493.35     3530.21     93.32 o 
  -5   3   1     5706.57     5725.03    126.85 o 
  -4   3   1     2610.13     2636.13     29.69 o 
  -3   3   1     1360.19     1388.94     29.43 o 
  -2   3   1     1196.28     1135.09     16.44 o 
  -1   3   1     3717.85     3878.21     51.28 o 
   0   3   1       11.87       22.63      2.14 o 
   1   3   1      611.99      629.13      9.68 o 
   2   3   1      210.35      257.46     15.17 o 
   3   3   1       88.43       98.42      2.63 o 
   4   3   1      499.37      528.22     10.27 o 
   5   3   1       62.52       62.67      3.48 o 
   6   3   1      114.19      113.14      4.07 o 
   7   3   1     1391.27     1419.13     32.59 o 
   8   3   1     2834.91     2959.67     36.48 o 
   9   3   1     1783.34     1845.60     27.56 o 
  10   3   1      517.08      518.19     11.78 o 
  11   3   1      205.04      180.46      7.90 o 
  12   3   1      300.17      290.77     12.10 o 
  13   3   1      191.82      155.54     11.02 o 
 -12   4   1      161.23      148.37     11.92 o 
 -11   4   1      421.76      397.75     16.03 o 
 -10   4   1      632.86      656.43     13.97 o 
  -9   4   1      236.75      240.88      7.75 o 
  -8   4   1      371.54      345.12     14.11 o 
  -7   4   1       70.16       68.06     10.68 o 
  -6   4   1      167.97      148.54      5.98 o 
  -5   4   1      377.45      366.87      7.18 o 
  -4   4   1      504.51      511.88      9.41 o 
  -3   4   1     1613.34     1686.19     24.91 o 
  -2   4   1     3143.35     3227.45     48.13 o 
  -1   4   1     1047.61     1037.02     45.44 o 
   0   4   1     1364.08     1279.92     22.32 o 
   1   4   1     5264.00     5296.27     76.60 o 
   2   4   1     3130.80     3131.92     47.30 o 
   3   4   1     1849.41     1819.44     24.86 o 
   4   4   1     1393.91     1406.63     54.91 o 
   5   4   1     2607.99     2640.40     37.07 o 
   6   4   1      748.64      740.36     16.05 o 
   7   4   1      318.32      303.87      7.27 o 
   8   4   1      529.20      511.94     10.20 o 
   9   4   1       72.65       57.53      4.88 o 
  10   4   1      172.67      151.72      9.61 o 
  11   4   1       20.88       16.41      8.09 o 
  12   4   1       16.40       21.77      9.77 o 
 -11   5   1      191.19      170.85     11.73 o 
 -10   5   1      237.53      211.66     20.72 o 
  -9   5   1      284.33      290.09      9.88 o 
  -8   5   1      993.79     1007.08     17.17 o 
  -7   5   1      973.81      998.42     18.60 o 
  -6   5   1      584.20      631.42     12.17 o 
  -5   5   1     3100.98     3193.53     47.60 o 
  -4   5   1     2904.65     3046.24     42.44 o 
  -3   5   1     1247.71     1368.26     21.36 o 
  -2   5   1     1050.49     1110.71     24.42 o 
  -1   5   1     1129.30     1130.02     17.78 o 
   0   5   1      349.25      329.17      8.12 o 
   1   5   1       52.68       56.31      3.62 o 
   2   5   1        6.55       10.33      2.91 o 
   3   5   1       17.11       18.36      2.52 o 
   4   5   1      237.80      254.03     21.79 o 
   5   5   1      294.27      314.83      8.30 o 
   6   5   1      653.68      727.37     16.47 o 
   7   5   1     1572.00     1688.43     26.74 o 
   8   5   1      355.50      351.31      8.69 o 
   9   5   1      421.86      427.26     13.24 o 
  10   5   1      578.03      583.04     20.51 o 
  11   5   1      445.25      442.41     19.66 o 
 -10   6   1      151.83      176.22     28.41 o 
  -9   6   1       27.42       33.94      6.87 o 
  -8   6   1       15.15       19.93      5.22 o 
  -7   6   1        0.43       -1.19      5.16 o 
  -6   6   1      132.53      110.15      5.69 o 
  -5   6   1       45.86       40.08      5.77 o 
  -4   6   1       71.39       60.58      6.19 o 
  -3   6   1       42.63       45.03      7.26 o 
  -2   6   1     1011.38      980.77     22.48 o 
  -1   6   1     1952.06     1971.32     30.93 o 
   0   6   1     1209.85     1293.31     20.20 o 
   1   6   1      439.16      451.94     13.25 o 
   2   6   1     1200.68     1221.72     22.10 o 
   3   6   1     1726.92     1772.31     46.32 o 
   4   6   1     2031.29     2068.29     27.06 o 
   5   6   1      371.14      364.59     23.29 o 
   6   6   1       16.13       12.37      5.77 o 
   7   6   1       76.69       64.67     13.24 o 
   8   6   1       77.40       58.59     21.36 o 
   9   6   1      113.73      106.04     12.08 o 
  -7   7   1      344.31      348.81     21.37 o 
  -6   7   1      349.02      330.86     12.68 o 
  -5   7   1      573.35      567.63     16.68 o 
  -4   7   1      306.70      303.41      8.21 o 
  -3   7   1      324.13      366.96     12.61 o 
  -2   7   1      130.88      140.71     15.81 o 
  -1   7   1       56.86       57.26      4.72 o 
   0   7   1       49.03       60.50     10.04 o 
   1   7   1       47.06       54.52     10.25 o 
   2   7   1       15.33       15.73      3.69 o 
   3   7   1        7.50       12.95      3.59 o 
   4   7   1       41.47       57.73      5.00 o 
   5   7   1        5.76       18.21      6.41 o 
   6   7   1      227.93      238.45     19.44 o 
   7   7   1       83.43       88.24     11.77 o 
  -3   8   1       98.06       88.89      8.97 o 
  -2   8   1       13.54       18.19      5.98 o 
  -1   8   1       83.22       73.30      6.40 o 
   0   8   1      113.42       97.83     13.24 o 
   1   8   1      235.59      231.62     14.53 o 
   2   8   1       47.01       18.46      6.79 o 
   3   8   1      278.16      305.08     18.37 o 
 -14   0   2      126.49      141.39     12.81 o 
 -13   0   2     1014.70     1079.84     29.96 o 
 -12   0   2     1874.83     1918.16     35.60 o 
 -11   0   2      860.97      901.32     19.26 o 
 -10   0   2     1390.66     1390.66     25.72 o 
  -9   0   2     3124.50     3087.56     52.16 o 
  -8   0   2      557.40      575.47     11.12 o 
  -7   0   2       41.73       58.94      3.84 o 
  -6   0   2     1719.66     1721.45     24.96 o 
  -5   0   2     3296.84     3383.59     46.94 o 
  -4   0   2      133.04      136.35      3.42 o 
  -3   0   2     3491.34     3452.93     44.02 o 
  -2   0   2      687.74      659.95      9.05 o 
  -1   0   2     1995.25     1975.83     44.70 o 
   0   0   2       50.42       61.55      2.99 o 
   1   0   2     1228.59     1203.43     16.93 o 
   3   0   2    32466.35    33214.56    422.63 o 
   4   0   2     6090.10     5669.42     84.72 o 
   5   0   2     4338.90     3952.34     53.57 o 
   6   0   2     6593.22     6743.20     99.00 o 
   7   0   2     4641.06     4443.16     62.48 o 
   8   0   2     2269.44     2353.56     36.55 o 
   9   0   2       27.44       33.31      4.70 o 
  10   0   2      142.53      148.67      6.84 o 
  11   0   2       27.44       35.87      5.98 o 
  12   0   2       26.82       32.03      7.69 o 
  13   0   2       97.98      110.20     10.68 o 
 -14   1   2       44.06       34.32      6.86 o 
 -13   1   2      128.53      121.83      7.48 o 
 -12   1   2       32.03       38.93      4.50 o 
 -11   1   2       44.00       47.72      4.23 o 
 -10   1   2     1044.05     1074.14     23.77 o 
  -9   1   2      908.41      955.91     12.67 o 
  -8   1   2     1031.70      990.73     12.11 o 
  -7   1   2     4198.37     4149.76     40.79 o 
  -6   1   2    11277.10    11526.70    106.31 o 
  -5   1   2     4311.20     4017.69     38.26 o 
  -4   1   2    13569.11    13329.25    121.53 o 
  -3   1   2    11536.69    11291.84    107.99 o 
  -2   1   2    10801.03    10655.29    101.62 o 
  -1   1   2     2167.95     2086.61     24.28 o 
   0   1   2    21452.85    22148.79    398.58 o 
   1   1   2     2008.29     1973.44     22.11 o 
   2   1   2      313.21      311.59      4.01 o 
   3   1   2      227.14      229.67      3.47 o 
   4   1   2      160.62      182.94      3.02 o 
   5   1   2      705.84      744.73     15.64 o 
   6   1   2        8.13        7.15      2.25 o 
   7   1   2      975.77      941.22     20.99 o 
   8   1   2      246.16      239.73      5.28 o 
   9   1   2     1504.20     1525.57     19.51 o 
  10   1   2      870.48      882.19     15.41 o 
  11   1   2      773.61      793.15     26.31 o 
  12   1   2      475.19      487.83     22.44 o 
  13   1   2      528.27      549.66     32.49 o 
 -14   2   2       36.45       48.04      9.24 o 
 -13   2   2      107.14      110.49      6.32 o 
 -12   2   2     1490.98     1580.10     24.38 o 
 -11   2   2      622.53      655.76     18.82 o 
 -10   2   2     1213.13     1237.78     15.85 o 
  -9   2   2      764.03      800.63     11.35 o 
  -8   2   2     1604.91     1636.12     24.25 o 
  -7   2   2      857.66      837.40     10.59 o 
  -6   2   2     2669.67     2774.12     28.94 o 
  -5   2   2       94.59      105.73      6.62 o 
  -4   2   2     1848.54     1889.75     20.50 o 
  -3   2   2      328.26      327.75      6.85 o 
  -2   2   2      334.91      313.87      4.62 o 
  -1   2   2     4478.76     4397.59     57.24 o 
   0   2   2      947.70      876.06     13.63 o 
   1   2   2     9228.91     9139.89    117.66 o 
   2   2   2     4077.14     3921.01     45.01 o 
   3   2   2     4365.92     4233.05     48.53 o 
   4   2   2     4646.69     4535.19     49.79 o 
   5   2   2     6702.59     6617.15     65.72 o 
   6   2   2     2210.61     2203.49     24.02 o 
   7   2   2     1662.11     1627.45     18.96 o 
   8   2   2     1394.61     1422.97     18.04 o 
   9   2   2      391.91      406.91      7.40 o 
  10   2   2      142.74      139.16      4.27 o 
  11   2   2        0.77       -4.06      4.06 o 
  12   2   2        6.41       11.75      3.50 o 
  13   2   2       56.84       59.45      9.21 o 
 -13   3   2        0.38        2.38      7.17 o 
 -12   3   2        0.39       -2.91     10.89 o 
 -11   3   2        1.47        0.39      4.80 o 
 -10   3   2       24.22       20.94      4.23 o 
  -9   3   2       12.03        9.82      3.93 o 
  -8   3   2      374.44      382.54      7.49 o 
  -7   3   2     2269.09     2313.04     26.93 o 
  -6   3   2     1676.65     1581.40     24.27 o 
  -5   3   2      699.80      633.35      9.46 o 
  -4   3   2     4092.00     4113.45     48.59 o 
  -3   3   2     2510.63     2495.11     31.95 o 
  -2   3   2     1470.78     1443.42     20.27 o 
  -1   3   2     7170.64     7309.96    104.16 o 
   0   3   2       31.27       22.21      2.14 o 
   1   3   2      217.96      293.38      6.06 o 
   2   3   2      413.43      379.39      6.65 o 
   3   3   2      243.79      244.39      4.34 o 
   4   3   2       59.21       77.94      3.39 o 
   5   3   2       24.47       23.39      5.34 o 
   6   3   2      195.80      199.61      5.05 o 
   7   3   2     1157.01     1156.00     17.04 o 
   8   3   2      211.13      208.03      6.41 o 
   9   3   2       25.61       24.11      4.07 o 
  10   3   2      375.77      385.64      9.31 o 
  11   3   2      909.82      947.83     28.03 o 
  12   3   2      239.62      219.89     11.47 o 
 -12   4   2       98.12       99.99      8.20 o 
 -11   4   2       91.94       70.83      8.97 o 
 -10   4   2      765.80      789.79     14.32 o 
  -9   4   2      249.09      240.23      7.04 o 
  -8   4   2       36.58       35.40      5.77 o 
  -7   4   2       43.19       36.05      6.19 o 
  -6   4   2      817.66      857.88     13.37 o 
  -5   4   2        0.76        2.59      1.61 o 
  -4   4   2      368.34      381.61      6.66 o 
  -3   4   2       15.78       16.76      2.52 o 
  -2   4   2      461.29      477.34      8.45 o 
  -1   4   2      151.70      124.86      4.20 o 
   0   4   2      107.96      140.13      5.13 o 
   1   4   2     1111.96     1146.95     19.72 o 
   2   4   2     1126.33     1121.91     16.65 o 
   3   4   2      557.73      585.95      9.52 o 
   4   4   2      754.28      753.89     13.70 o 
   5   4   2      623.17      609.98     10.79 o 
   6   4   2       37.09       32.48      3.16 o 
   7   4   2        4.21        7.00      4.27 o 
   8   4   2      233.84      215.15      6.95 o 
   9   4   2       11.27        5.19      4.33 o 
  10   4   2       61.13       44.13      6.00 o 
  11   4   2       17.66       23.13     20.50 o 
  12   4   2        3.39       10.20      9.16 o 
 -11   5   2       46.53       45.14     10.42 o 
 -10   5   2       27.41       21.88      6.67 o 
  -9   5   2       33.94       28.20      6.41 o 
  -8   5   2        0.14        1.88      4.50 o 
  -7   5   2      150.93      146.64      8.12 o 
  -6   5   2      188.36      186.28      6.15 o 
  -5   5   2      163.57      161.50      4.59 o 
  -4   5   2      208.65      194.65      4.41 o 
  -3   5   2       34.45       35.64      5.77 o 
  -2   5   2      462.21      449.49     17.32 o 
  -1   5   2        6.38        4.70      3.35 o 
   0   5   2       84.99       86.25      4.12 o 
   1   5   2        2.42        9.04     14.09 o 
   2   5   2      343.63      313.36      6.84 o 
   3   5   2        0.67       -1.12      3.16 o 
   4   5   2      179.74      177.02     10.25 o 
   5   5   2      129.43      120.34      6.19 o 
   6   5   2        3.11        7.67      6.19 o 
   7   5   2      235.64      221.94      7.22 o 
   8   5   2       94.06       95.72      6.70 o 
   9   5   2       17.40       24.82      8.14 o 
  10   5   2       28.46       24.46      8.54 o 
 -10   6   2        5.60       18.34     15.59 o 
  -9   6   2        6.78       -4.16      6.41 o 
  -8   6   2        0.67        2.49      8.75 o 
  -7   6   2       41.75       34.48      5.11 o 
  -6   6   2       74.64       66.01      4.90 o 
  -5   6   2       37.91       32.53      4.91 o 
  -4   6   2       11.36       13.95      4.48 o 
  -3   6   2        0.72       -3.94      3.94 o 
  -2   6   2       24.06       27.77      4.19 o 
  -1   6   2        2.77       -3.24      9.61 o 
   0   6   2        6.87        7.52      3.79 o 
   1   6   2       50.59       53.58      3.82 o 
   2   6   2       16.95       14.06      3.63 o 
   3   6   2      235.59      220.11      6.20 o 
   4   6   2       81.45       71.87      5.98 o 
   5   6   2       35.17       35.93      5.34 o 
   6   6   2       98.38      109.40     19.86 o 
   7   6   2      119.52      110.72     11.08 o 
   8   6   2       33.79       32.14     10.65 o 
   9   6   2        9.83        5.57     11.05 o 
  -8   7   2       82.56       80.87     20.93 o 
  -7   7   2      167.24      145.61     10.11 o 
  -6   7   2        3.73       14.66     11.96 o 
  -5   7   2      114.31      107.07      6.92 o 
  -4   7   2       89.90       88.23     11.53 o 
  -3   7   2      245.61      235.64      7.26 o 
  -2   7   2      262.15      256.55      6.69 o 
  -1   7   2       10.08        8.02      3.15 o 
   0   7   2       15.62        8.26      3.82 o 
   1   7   2      160.97      147.85      9.18 o 
   2   7   2        7.93       11.49      3.48 o 
   3   7   2       18.30       10.39      4.07 o 
   4   7   2        0.26        2.31      4.97 o 
   5   7   2        0.53        0.06     13.02 o 
   6   7   2       20.43       34.32     13.45 o 
   7   7   2       64.81       59.79     18.58 o 
  -3   8   2        6.76       13.62      9.34 o 
  -2   8   2        2.86        3.97      9.82 o 
  -1   8   2       14.18       24.14      4.76 o 
   0   8   2      212.14      209.26      9.56 o 
   1   8   2       30.13       33.10      5.91 o 
   2   8   2       16.28       28.19     17.51 o 
   3   8   2      223.14      252.48     12.93 o 
 -14   1   3       65.30       58.15      6.62 o 
 -13   1   3       10.86        9.33      5.23 o 
 -12   1   3       23.05       16.91      4.50 o 
 -11   1   3        4.80        7.80      3.28 o 
 -10   1   3       16.23       15.43      3.77 o 
  -9   1   3      915.23      929.10     11.66 o 
  -8   1   3        4.39        4.09      2.55 o 
  -7   1   3       65.04       58.30      2.86 o 
  -6   1   3      323.00      380.94      5.29 o 
  -5   1   3      855.58      837.30      9.39 o 
  -4   1   3      700.44      691.58      7.43 o 
  -3   1   3     3529.19     3448.79     32.68 o 
  -2   1   3      527.54      545.46      5.79 o 
  -1   1   3      182.64      188.91      2.25 o 
   0   1   3     4108.69     4012.87     45.72 o 
   1   1   3    10894.40    10953.11    104.68 o 
   2   1   3     1901.54     1902.40     19.50 o 
   3   1   3      147.33      160.29      2.42 o 
   4   1   3       24.69       26.35      2.11 o 
   5   1   3       48.56       47.05      2.11 o 
   6   1   3       87.22       77.11      5.77 o 
   7   1   3       40.22       42.67      2.86 o 
   8   1   3      591.02      579.99     10.48 o 
   9   1   3        3.18        7.35      3.46 o 
  10   1   3       73.85       64.55      9.18 o 
  11   1   3        3.51        3.99      4.67 o 
  12   1   3       15.26        5.22      6.02 o 
  13   1   3        2.75       -7.66      8.10 o 
 -14   2   3       49.89       56.25      9.44 o 
 -13   2   3       64.20       65.98      4.83 o 
 -12   2   3      680.62      681.75     18.61 o 
 -11   2   3     1481.11     1478.02     20.91 o 
 -10   2   3      502.22      506.14      9.62 o 
  -9   2   3      514.90      500.39      7.86 o 
  -8   2   3      730.96      737.77     14.13 o 
  -7   2   3     1286.09     1367.18     15.87 o 
  -6   2   3      869.03      846.60     10.42 o 
  -5   2   3      109.82       91.00      2.25 o 
  -4   2   3       69.08       82.49      2.25 o 
  -3   2   3      799.15      876.69     10.74 o 
  -2   2   3        0.10        1.49      0.91 o 
  -1   2   3        3.50        2.38      1.74 o 
   0   2   3      312.86      317.64      5.22 o 
   1   2   3      208.55      233.88      7.27 o 
   2   2   3     2391.17     2403.12     25.56 o 
   3   2   3     3111.99     3121.79     32.58 o 
   4   2   3     1537.25     1545.82     17.62 o 
   5   2   3      380.84      353.71      5.14 o 
   6   2   3     1778.49     1761.05     19.68 o 
   7   2   3      367.16      374.09      6.05 o 
   8   2   3     1103.83     1088.58     14.69 o 
   9   2   3      108.07      101.35      5.55 o 
  10   2   3        6.60        5.47      3.55 o 
  11   2   3      111.00       96.73      5.69 o 
  12   2   3      149.35      160.76     10.04 o 
  13   2   3        8.38        8.90     13.45 o 
 -13   3   3        4.93       -6.15      6.15 o 
 -12   3   3        7.71        0.17      6.08 o 
 -11   3   3        0.41       -1.71      4.50 o 
 -10   3   3       14.52       12.59      7.05 o 
  -9   3   3       88.47       76.82      4.62 o 
  -8   3   3      431.50      399.29      7.49 o 
  -7   3   3      108.56      104.81     10.25 o 
  -6   3   3      575.84      541.93      8.93 o 
  -5   3   3     3035.77     2998.11     68.23 o 
  -4   3   3     3172.85     3065.68     47.79 o 
  -3   3   3     3570.81     3413.45     50.08 o 
  -2   3   3     6707.76     6710.18    130.20 o 
  -1   3   3     4978.78     4990.07     72.39 o 
   0   3   3     2507.31     2317.90     35.07 o 
   1   3   3     3134.41     3101.64     45.68 o 
   2   3   3      428.47      395.31     14.97 o 
   3   3   3     2982.14     2995.43     37.93 o 
   4   3   3      480.30      508.00      8.71 o 
   5   3   3      240.54      244.04      9.83 o 
   6   3   3       32.42       27.94      6.41 o 
   7   3   3       21.89       25.66      3.35 o 
   8   3   3       87.74       78.34      5.13 o 
   9   3   3        4.50        4.91      3.62 o 
  10   3   3      837.05      827.06     15.75 o 
  11   3   3      691.99      683.33     19.35 o 
  12   3   3      148.65      132.34      9.95 o 
 -13   4   3      267.41      256.22     15.71 o 
 -12   4   3      499.37      462.88     17.48 o 
 -11   4   3      565.60      595.40     15.80 o 
 -10   4   3      828.60      851.77     36.80 o 
  -9   4   3     1142.30     1162.24     19.39 o 
  -8   4   3     2554.46     2619.20     35.84 o 
  -7   4   3     2776.50     2837.24     62.83 o 
  -6   4   3       77.08       81.44      4.70 o 
  -5   4   3      156.19      155.99      3.87 o 
  -4   4   3      250.65      263.74      5.11 o 
  -3   4   3       80.15       83.01      3.08 o 
  -2   4   3      426.06      442.68      7.85 o 
  -1   4   3      216.43      236.10      5.44 o 
   0   4   3     2328.42     2475.05     42.22 o 
   1   4   3      511.45      507.63      7.71 o 
   2   4   3      880.49      909.15     15.42 o 
   3   4   3     1096.49     1119.19     16.87 o 
   4   4   3     1943.23     1969.22     35.66 o 
   5   4   3     2678.06     2727.35     39.08 o 
   6   4   3      742.96      756.95     12.57 o 
   7   4   3     1149.46     1183.89     18.53 o 
   8   4   3      946.25      943.04     17.02 o 
   9   4   3      233.50      232.99      9.83 o 
  10   4   3      172.61      149.94     11.75 o 
  11   4   3      251.25      231.80     13.51 o 
 -11   5   3        0.05        2.86      7.35 o 
 -10   5   3        5.19        1.09      5.76 o 
  -9   5   3       63.25       57.53      5.64 o 
  -8   5   3      715.43      717.52     13.97 o 
  -7   5   3       96.84       82.12      8.12 o 
  -6   5   3      594.99      611.46     12.24 o 
  -5   5   3      452.63      449.34      8.47 o 
  -4   5   3     1575.85     1582.81     32.81 o 
  -3   5   3     2247.90     2328.79     32.24 o 
  -2   5   3     3844.73     3947.08     55.02 o 
  -1   5   3     2228.12     2253.36     35.93 o 
   0   5   3     1995.65     2088.11     34.52 o 
   1   5   3     1634.61     1629.32     25.57 o 
   2   5   3     2265.57     2221.16     29.87 o 
   3   5   3      427.14      410.61      7.70 o 
   4   5   3      114.64      115.71      3.89 o 
   5   5   3      134.02      127.69      5.88 o 
   6   5   3       60.57       49.00      5.77 o 
   7   5   3       21.18       19.93      4.48 o 
   8   5   3       54.01       57.64      6.62 o 
   9   5   3      135.95      142.04     10.27 o 
  10   5   3      109.67       94.39     12.83 o 
 -10   6   3      340.52      328.24     29.27 o 
  -9   6   3      612.40      618.84     23.52 o 
  -8   6   3      538.23      545.02     14.47 o 
  -7   6   3      289.29      271.86      8.77 o 
  -6   6   3      244.13      255.58     10.04 o 
  -5   6   3      344.37      365.30      8.09 o 
  -4   6   3       31.70       28.36      3.46 o 
  -3   6   3       10.59       14.31      2.97 o 
  -2   6   3       63.26       61.86      5.13 o 
  -1   6   3        3.54        1.83      4.70 o 
   0   6   3       44.51       47.89      3.87 o 
   1   6   3      864.17      895.70     16.21 o 
   2   6   3      792.17      892.89     32.09 o 
   3   6   3      130.67      143.46      5.55 o 
   4   6   3      847.59      905.38     38.08 o 
   5   6   3      828.05      824.29     29.52 o 
   6   6   3     1568.25     1704.70     48.21 o 
   7   6   3      405.32      368.64     15.60 o 
   8   6   3       62.65       62.48     12.30 o 
   9   6   3       49.65       34.86     13.07 o 
  -8   7   3        1.65       -2.19      6.47 o 
  -7   7   3       31.90       27.64      7.09 o 
  -6   7   3      246.62      238.54     10.04 o 
  -5   7   3      170.13      165.60     12.60 o 
  -4   7   3      232.20      240.79      9.61 o 
  -3   7   3     1000.37     1026.30     36.59 o 
  -2   7   3      483.69      486.04     22.02 o 
  -1   7   3      574.22      604.83     22.66 o 
   0   7   3      429.53      457.06      9.01 o 
   1   7   3      114.18      119.12     11.53 o 
   2   7   3      173.00      162.78     12.60 o 
   3   7   3      148.36      163.51      7.47 o 
   4   7   3       22.00       28.09      6.19 o 
   5   7   3        3.13       -6.86     11.16 o 
   6   7   3       10.68        5.06      8.14 o 
  -3   8   3       19.60       18.35     14.31 o 
  -2   8   3        5.79        9.58      7.49 o 
  -1   8   3        7.75        6.90      7.78 o 
   0   8   3       95.71      104.98      9.06 o 
   1   8   3        5.09       -0.75      8.31 o 
   2   8   3      104.83      121.61     24.13 o 
 -15   0   4       36.14       28.19     10.68 o 
 -14   0   4       79.99       72.61     11.96 o 
 -13   0   4      385.04      403.05     14.53 o 
 -12   0   4      823.87      861.34     20.11 o 
 -11   0   4     1701.60     1732.84     32.17 o 
 -10   0   4     2315.66     2442.26     35.25 o 
  -9   0   4     3741.68     3781.58     50.97 o 
  -8   0   4     2722.11     2724.73     36.64 o 
  -7   0   4     7390.00     7238.50     89.61 o 
  -6   0   4     6501.23     6200.37     76.47 o 
  -5   0   4     1110.60     1022.38     14.18 o 
  -4   0   4     2703.54     2710.15     37.36 o 
  -3   0   4     1717.84     1685.07     21.64 o 
  -2   0   4    12797.74    12979.20    165.88 o 
  -1   0   4     1284.22     1250.22     16.01 o 
   0   0   4      813.72      783.72     11.19 o 
   1   0   4      268.42      277.76      5.14 o 
   2   0   4     7544.55     7913.81    104.41 o 
   3   0   4     5726.83     5607.93     69.15 o 
   4   0   4     2588.52     2456.67     34.14 o 
   5   0   4     7623.36     7819.26    104.29 o 
   6   0   4     4327.70     4308.52     59.83 o 
   7   0   4     2957.11     2880.25     43.10 o 
   8   0   4     1423.38     1456.18     25.30 o 
   9   0   4     4296.69     4566.40     69.96 o 
  10   0   4     1128.91     1184.88     24.41 o 
  11   0   4      161.07      155.93      8.54 o 
  12   0   4       97.17       94.82      8.97 o 
  13   0   4      322.24      346.13     19.66 o 
 -14   1   4      464.03      453.27     13.99 o 
 -13   1   4     1128.40     1158.25     22.01 o 
 -12   1   4      967.45     1006.30     14.92 o 
 -11   1   4      148.32      149.53      5.14 o 
 -10   1   4       31.19       28.19      4.70 o 
  -9   1   4        0.57       -0.85      3.02 o 
  -8   1   4        2.08        3.26      2.36 o 
  -7   1   4      533.62      506.07      6.80 o 
  -6   1   4      234.30      203.02      3.63 o 
  -5   1   4     4174.05     4232.25     38.61 o 
  -4   1   4     6938.60     6851.93     61.36 o 
  -3   1   4    12559.07    12354.16    108.64 o 
  -2   1   4     8098.95     7691.44     65.10 o 
  -1   1   4    11911.49    11751.60    111.57 o 
   0   1   4    16852.46    16859.05    158.33 o 
   1   1   4    24052.13    24722.96    244.32 o 
   2   1   4     8030.20     7652.04     74.12 o 
   3   1   4     1348.70     1224.48     12.62 o 
   4   1   4     2491.90     2349.62     30.87 o 
   5   1   4      391.42      367.11     11.76 o 
   6   1   4      317.46      354.41      5.96 o 
   7   1   4      322.45      309.00      5.42 o 
   8   1   4       24.01       25.07      4.27 o 
   9   1   4      145.68      143.18      5.55 o 
  10   1   4       38.90       30.92      3.89 o 
  11   1   4      104.89      117.75      5.84 o 
  12   1   4      261.63      286.12     11.75 o 
  13   1   4       69.91       60.25      7.58 o 
 -14   2   4      289.64      269.73     15.60 o 
 -13   2   4      336.19      325.69      9.45 o 
 -12   2   4       21.00       19.12      4.50 o 
 -11   2   4      291.83      275.79     10.47 o 
 -10   2   4     1903.84     1961.22     34.77 o 
  -9   2   4     1736.83     1779.80     31.12 o 
  -8   2   4     3102.34     3182.44     32.73 o 
  -7   2   4     2023.40     2003.16     21.13 o 
  -6   2   4     2956.72     2979.01     30.74 o 
  -5   2   4     4841.15     4843.77     46.09 o 
  -4   2   4     6957.03     7104.76     68.70 o 
  -3   2   4     1234.49     1212.46     13.63 o 
  -2   2   4      191.46      209.29      3.08 o 
  -1   2   4      788.73      754.84     12.23 o 
   0   2   4       46.86       51.76      2.14 o 
   1   2   4      149.20      152.50      2.98 o 
   2   2   4       11.12       24.36      3.42 o 
   3   2   4      940.39      909.31     10.20 o 
   4   2   4     1978.92     1879.18     20.03 o 
   5   2   4     1004.48     1044.93     12.25 o 
   6   2   4     1507.06     1499.38     16.44 o 
   7   2   4     2540.69     2532.60     28.04 o 
   8   2   4      482.22      482.56     13.04 o 
   9   2   4     2089.67     2198.81     28.67 o 
  10   2   4      904.12      942.82     15.62 o 
  11   2   4      399.46      398.08      9.95 o 
  12   2   4       66.37       78.94     11.10 o 
 -14   3   4      191.28      164.82     11.56 o 
 -13   3   4      105.28       88.26      8.99 o 
 -12   3   4      425.46      437.02     12.52 o 
 -11   3   4       34.95       29.56      9.61 o 
 -10   3   4      766.80      763.91     12.95 o 
  -9   3   4        5.41        6.64      3.89 o 
  -8   3   4        3.06        2.16      4.91 o 
  -7   3   4        0.55        2.82      2.35 o 
  -6   3   4        4.13        9.15      1.95 o 
  -5   3   4     2275.33     2220.17     24.52 o 
  -4   3   4      413.36      377.43      6.20 o 
  -3   3   4     1431.08     1336.49     16.91 o 
  -2   3   4     3775.86     3640.84     49.42 o 
  -1   3   4     5134.39     5156.56     75.52 o 
   0   3   4      566.36      514.51      8.47 o 
   1   3   4     6882.28     7118.35     94.13 o 
   2   3   4     1016.50      891.03     36.02 o 
   3   3   4      405.80      347.06      5.99 o 
   4   3   4       97.60       92.08      3.20 o 
   5   3   4      908.35      878.31     12.51 o 
   6   3   4        2.72        2.78      2.63 o 
   7   3   4      290.60      281.48      6.37 o 
   8   3   4        1.72        1.92      3.30 o 
   9   3   4      197.46      180.67     11.32 o 
  10   3   4       34.45       27.26      4.83 o 
  11   3   4        6.26       -2.02      6.03 o 
  12   3   4       18.94       25.87      9.44 o 
 -13   4   4       96.83       78.60     10.95 o 
 -12   4   4       35.48       45.34     12.17 o 
 -11   4   4       52.34       43.78      7.23 o 
 -10   4   4       88.99       82.91      5.21 o 
  -9   4   4       93.85       87.70      5.21 o 
  -8   4   4     1139.00     1147.12     33.41 o 
  -7   4   4     1796.01     1832.35     26.29 o 
  -6   4   4      150.25      153.85      3.95 o 
  -5   4   4       10.51       13.26      2.45 o 
  -4   4   4     1363.43     1390.70     18.10 o 
  -3   4   4       65.91       74.68      5.13 o 
  -2   4   4      341.00      310.13      7.37 o 
  -1   4   4      198.82      197.63      5.72 o 
   0   4   4      129.94      141.70      4.27 o 
   1   4   4      102.69       89.61      3.47 o 
   2   4   4       59.28       67.00      3.63 o 
   3   4   4      136.24      135.57      7.26 o 
   4   4   4      390.78      407.04      7.70 o 
   5   4   4      346.74      342.74      7.26 o 
   6   4   4      301.23      296.67     11.75 o 
   7   4   4      757.75      745.08     25.03 o 
   8   4   4       97.93       99.73      4.93 o 
   9   4   4       10.53       13.26      8.75 o 
  10   4   4       87.19       91.44     13.88 o 
  11   4   4       48.25       52.39      9.83 o 
 -12   5   4       51.43       41.62     11.53 o 
 -11   5   4        8.56        6.53      7.26 o 
 -10   5   4        7.62       15.96      5.88 o 
  -9   5   4        8.56       14.22      4.81 o 
  -8   5   4       10.12       13.02      4.37 o 
  -7   5   4      182.07      182.17      7.69 o 
  -6   5   4      128.86      120.34      4.16 o 
  -5   5   4     1043.52     1060.87     15.54 o 
  -4   5   4      497.23      503.86      7.84 o 
  -3   5   4      295.41      306.07      5.69 o 
  -2   5   4        0.52        4.37      3.89 o 
  -1   5   4       65.59       40.68      4.48 o 
   0   5   4      143.07      148.97      6.41 o 
   1   5   4      115.20      106.06      4.19 o 
   2   5   4       18.44       14.12      2.86 o 
   3   5   4        2.24        3.57      4.91 o 
   4   5   4      214.15      189.07      4.93 o 
   5   5   4       57.93       48.60      5.34 o 
   6   5   4        4.29       11.96      3.84 o 
   7   5   4      188.55      181.98      8.33 o 
   8   5   4        1.07        3.84      9.18 o 
   9   5   4       39.55       38.75     11.10 o 
  10   5   4       75.82       74.83     12.06 o 
 -10   6   4        2.53       13.57      8.27 o 
  -9   6   4        2.11        9.97      5.43 o 
  -8   6   4        3.96        3.39      4.33 o 
  -7   6   4       11.07       11.48      4.27 o 
  -6   6   4       28.27       32.81      3.20 o 
  -5   6   4       30.22       26.82      2.84 o 
  -4   6   4      153.94      156.20     14.95 o 
  -3   6   4      159.31      157.48      6.87 o 
  -2   6   4        1.31        6.88      6.26 o 
  -1   6   4        3.03        2.59      5.55 o 
   0   6   4        0.41        1.49      1.99 o 
   1   6   4       89.26       81.70      3.73 o 
   2   6   4        8.87        6.89      8.75 o 
   3   6   4       56.24       50.48      5.77 o 
   4   6   4        8.72        9.22      3.42 o 
   5   6   4        0.85       -5.46     11.32 o 
   6   6   4       52.59       34.08      7.80 o 
   7   6   4       11.00        1.07      8.46 o 
   8   6   4       90.50      105.49     14.96 o 
  -8   7   4       37.38       29.81      7.59 o 
  -7   7   4      144.03      151.01      9.09 o 
  -6   7   4       72.89       74.50      6.41 o 
  -5   7   4      202.14      179.12      9.31 o 
  -4   7   4        6.65       -1.87      7.23 o 
  -3   7   4       41.54       41.59      5.61 o 
  -2   7   4       47.82       49.65     10.46 o 
  -1   7   4      324.59      317.23     10.68 o 
   0   7   4      646.82      632.10     15.41 o 
   1   7   4       44.50       48.58      5.13 o 
   2   7   4        3.36        5.67      5.34 o 
   3   7   4      132.85      114.00      6.72 o 
   4   7   4       74.92       72.06      8.57 o 
   5   7   4       48.47       52.30     11.97 o 
   6   7   4       17.13       18.01      9.04 o 
  -3   8   4        0.76       -2.01      7.47 o 
  -2   8   4       57.63       72.52      8.46 o 
  -1   8   4        0.08       -7.32     20.71 o 
   0   8   4        1.73       13.37      7.24 o 
   1   8   4        2.24       -5.94     11.16 o 
 -15   1   5       10.60       14.29     18.58 o 
 -14   1   5       35.25       25.63      5.88 o 
 -13   1   5      189.15      177.46      8.27 o 
 -12   1   5      193.75      179.05     16.45 o 
 -11   1   5       59.39       46.08      3.77 o 
 -10   1   5        7.39        4.29      2.97 o 
  -9   1   5        3.38        2.35      3.02 o 
  -8   1   5       43.77       34.39      2.72 o 
  -7   1   5      337.78      358.07      5.28 o 
  -6   1   5     1853.00     2019.65     19.85 o 
  -5   1   5        2.26        1.71      1.64 o 
  -4   1   5     1858.66     1922.05     18.24 o 
  -3   1   5      508.37      512.39      5.45 o 
  -2   1   5        8.40        9.59      1.07 o 
  -1   1   5     4744.06     4666.90     41.76 o 
   0   1   5      364.11      391.85      6.42 o 
   1   1   5      825.49      891.58      9.83 o 
   2   1   5     1885.19     1887.35     18.61 o 
   3   1   5     4306.52     4267.01     54.68 o 
   4   1   5     2534.16     2597.67     30.85 o 
   5   1   5       12.39        8.54      2.25 o 
   6   1   5       18.44       15.23      2.67 o 
   7   1   5       50.56       58.88      5.98 o 
   8   1   5      345.81      339.76      6.45 o 
   9   1   5        3.57        1.20      2.84 o 
  10   1   5        4.74        2.85      4.20 o 
  11   1   5       17.94       20.28      5.11 o 
  12   1   5        0.55       -5.74      5.74 o 
 -14   2   5        2.18       -1.19      7.47 o 
 -13   2   5       41.48       43.05      7.90 o 
 -12   2   5       26.65       25.94      5.28 o 
 -11   2   5      182.70      184.94      5.58 o 
 -10   2   5      406.49      405.90      7.18 o 
  -9   2   5     1673.62     1714.16     20.02 o 
  -8   2   5     1401.66     1322.95     15.31 o 
  -7   2   5     1042.60     1020.77     11.66 o 
  -6   2   5     1141.13     1114.11     12.69 o 
  -5   2   5     7477.40     7842.49     73.03 o 
  -4   2   5     1761.83     1731.71     16.54 o 
  -3   2   5     2115.85     1974.01     19.36 o 
  -2   2   5      464.24      450.81      5.56 o 
  -1   2   5       28.94       26.96      1.20 o 
   0   2   5      261.04      246.82      6.20 o 
   1   2   5       96.22      101.75      3.20 o 
   2   2   5       13.05       12.60      1.95 o 
   3   2   5      145.40      154.29      3.39 o 
   4   2   5      732.91      747.31     10.36 o 
   5   2   5      635.63      653.94      9.46 o 
   6   2   5      532.85      552.60      8.01 o 
   7   2   5      126.04      131.57      6.41 o 
   8   2   5      483.57      462.82      8.88 o 
   9   2   5      178.21      183.39      5.53 o 
  10   2   5      717.41      737.73     24.81 o 
  11   2   5       36.90       24.67      5.71 o 
  12   2   5       18.09       41.27      8.11 o 
 -14   3   5      245.49      215.82     11.60 o 
 -13   3   5      115.00      119.32      8.92 o 
 -12   3   5      320.40      318.99     10.83 o 
 -11   3   5      195.73      190.23     11.32 o 
 -10   3   5      165.50      158.41      4.62 o 
  -9   3   5        9.50        7.64      2.67 o 
  -8   3   5        5.77        5.12      5.77 o 
  -7   3   5       31.86       29.72      2.72 o 
  -6   3   5       17.98       19.40      2.58 o 
  -5   3   5       76.84       85.94      2.67 o 
  -4   3   5      248.07      236.42      6.20 o 
  -3   3   5     1139.98     1151.58     21.24 o 
  -2   3   5     2753.15     2774.68     42.98 o 
  -1   3   5      656.20      613.38     10.14 o 
   0   3   5     3106.39     3044.32     38.64 o 
   1   3   5     3600.19     3595.26     45.66 o 
   2   3   5     4585.00     4547.28     72.34 o 
   3   3   5     1506.69     1463.29     17.80 o 
   4   3   5      433.37      409.71      6.33 o 
   5   3   5     1893.28     1872.09     24.37 o 
   6   3   5      934.92      925.67     12.92 o 
   7   3   5      200.91      195.85      5.50 o 
   8   3   5      377.52      353.76     14.96 o 
   9   3   5       95.29       84.69      8.97 o 
  10   3   5      184.20      170.16      9.56 o 
  11   3   5      149.75      134.83     10.56 o 
 -13   4   5        3.02        9.82     10.11 o 
 -12   4   5      116.78      100.95     16.87 o 
 -11   4   5      185.11      191.51     10.89 o 
 -10   4   5      958.22      946.74     16.84 o 
  -9   4   5      370.26      387.54      8.70 o 
  -8   4   5     1365.24     1383.49     21.82 o 
  -7   4   5     1577.58     1581.24     22.55 o 
  -6   4   5     4552.64     4615.43     53.71 o 
  -5   4   5     3991.22     4065.74     48.94 o 
  -4   4   5     5517.01     5558.59    115.60 o 
  -3   4   5      459.80      460.87      8.54 o 
  -2   4   5     1162.05     1196.11     43.73 o 
  -1   4   5     1595.96     1600.41     24.26 o 
   0   4   5      255.94      254.75      5.56 o 
   1   4   5       13.50       18.16      3.42 o 
   2   4   5      228.10      266.19      6.01 o 
   3   4   5       55.24       53.75      3.06 o 
   4   4   5      280.62      279.53      7.91 o 
   5   4   5      169.89      172.86      5.27 o 
   6   4   5      108.93      124.66      6.41 o 
   7   4   5     1165.72     1208.58     20.11 o 
   8   4   5      602.46      617.50     12.93 o 
   9   4   5      322.59      316.10     11.70 o 
  10   4   5      356.46      354.06     15.39 o 
  11   4   5      265.06      256.09     30.55 o 
 -12   5   5      141.23      133.78     13.03 o 
 -11   5   5      243.52      256.21     13.46 o 
 -10   5   5       85.84       98.86     13.03 o 
  -9   5   5      261.71      263.18      8.32 o 
  -8   5   5       15.81       17.76      7.47 o 
  -7   5   5        9.27        6.52      2.42 o 
  -6   5   5      346.02      338.58      6.98 o 
  -5   5   5      218.84      204.55      7.05 o 
  -4   5   5      206.01      196.89      6.21 o 
  -3   5   5       73.90       63.40     10.25 o 
  -2   5   5     1260.63     1282.41     33.64 o 
  -1   5   5     1787.88     1749.90     28.89 o 
   0   5   5     1678.59     1761.57     43.34 o 
   1   5   5     1627.10     1597.22     25.57 o 
   2   5   5     1886.94     2001.23     27.22 o 
   3   5   5      951.55      945.58     14.82 o 
   4   5   5     2368.07     2331.14     37.59 o 
   5   5   5     1121.73     1087.29     18.34 o 
   6   5   5      278.14      271.58     13.89 o 
   7   5   5       79.98       76.83      7.05 o 
   8   5   5      217.17      210.75     10.51 o 
   9   5   5       38.01       40.13     11.15 o 
 -10   6   5       75.09       76.67      8.45 o 
  -9   6   5      384.97      348.82     19.45 o 
  -8   6   5      714.94      708.60     20.74 o 
  -7   6   5     1047.29     1096.05     23.76 o 
  -6   6   5     1276.04     1328.92     19.35 o 
  -5   6   5      395.04      411.03     10.16 o 
  -4   6   5      962.45      982.57     38.10 o 
  -3   6   5     1066.26     1111.99     33.61 o 
  -2   6   5      201.83      198.96      7.70 o 
  -1   6   5      164.18      139.46      6.45 o 
   0   6   5      276.19      277.62     10.26 o 
   1   6   5        5.47        7.42      2.33 o 
   2   6   5      228.36      216.16      7.49 o 
   3   6   5      133.29      141.88      4.72 o 
   4   6   5      148.73      162.07      4.78 o 
   5   6   5       32.62       54.63      7.90 o 
   6   6   5      173.78      200.63     11.86 o 
   7   6   5      329.72      310.02     15.72 o 
   8   6   5      556.39      526.60     36.77 o 
  -8   7   5       30.05       31.50      5.73 o 
  -7   7   5       15.46        7.77     16.66 o 
  -6   7   5        4.50        7.04      9.82 o 
  -5   7   5       10.02       11.23      7.05 o 
  -4   7   5      182.57      176.58     17.52 o 
  -3   7   5       48.88       54.15      5.92 o 
  -2   7   5       46.50       45.91      5.58 o 
  -1   7   5      548.24      542.99     13.77 o 
   0   7   5      543.05      584.41     12.95 o 
   1   7   5      478.12      447.51     47.67 o 
   2   7   5      450.45      465.04     10.66 o 
   3   7   5      107.93       95.70     16.45 o 
   4   7   5      389.26      378.47     26.93 o 
   5   7   5      138.68      160.18     17.70 o 
  -3   8   5      157.07      148.46      9.38 o 
  -2   8   5       15.19       14.56      8.29 o 
  -1   8   5        3.57       20.70      8.77 o 
   0   8   5       36.13       37.55      9.16 o 
 -15   0   6       23.21       26.05      9.82 o 
 -14   0   6       20.91       15.37     10.25 o 
 -13   0   6        2.50        8.54      8.54 o 
 -12   0   6      467.17      456.17     12.83 o 
 -11   0   6       22.41       10.25      5.55 o 
 -10   0   6     1148.90     1218.88     21.85 o 
  -9   0   6     3885.48     3991.74     57.48 o 
  -8   0   6     1873.65     1897.89     28.37 o 
  -7   0   6     4775.70     4800.44     65.65 o 
  -6   0   6     4977.73     5036.94     68.04 o 
  -5   0   6     7983.28     7991.50     96.68 o 
  -4   0   6     9477.16     9288.23    111.82 o 
  -3   0   6    14188.38    14310.27    170.06 o 
  -2   0   6     5241.77     5151.56     62.74 o 
  -1   0   6      476.09      422.86      6.85 o 
   0   0   6     4454.55     4447.56     64.55 o 
   1   0   6     7468.77     7434.17    107.74 o 
   2   0   6       12.02        9.82      2.14 o 
   3   0   6      164.54      177.78      4.70 o 
   4   0   6     5456.84     5727.31     85.50 o 
   5   0   6      947.93      908.38     15.00 o 
   6   0   6      163.34      166.63      5.55 o 
   7   0   6       84.91       85.00      5.98 o 
   8   0   6     1102.57     1142.28     20.99 o 
   9   0   6      818.39      837.42     18.83 o 
  10   0   6      384.45      371.43     11.11 o 
  11   0   6      924.70      978.61     28.67 o 
  12   0   6      595.11      582.34     22.23 o 
 -15   1   6      406.88      445.49     18.38 o 
 -14   1   6      285.94      317.52     27.77 o 
 -13   1   6      366.25      377.81     10.37 o 
 -12   1   6     1233.63     1283.65     17.86 o 
 -11   1   6     3964.99     4045.22     43.81 o 
 -10   1   6     1817.92     1867.60     20.75 o 
  -9   1   6     3078.81     3122.56     32.65 o 
  -8   1   6     1409.68     1425.60     15.30 o 
  -7   1   6      219.95      191.75      3.77 o 
  -6   1   6      611.07      611.72      6.94 o 
  -5   1   6     1455.09     1600.15     15.60 o 
  -4   1   6       63.61       69.70      1.95 o 
  -3   1   6     1515.99     1565.31     14.47 o 
  -2   1   6      811.83      819.65      8.18 o 
  -1   1   6     4517.12     4505.14     42.35 o 
   0   1   6     6069.63     5839.59     54.11 o 
   1   1   6     2451.14     2339.25     22.10 o 
   2   1   6     4446.39     4244.26     38.77 o 
   3   1   6    22310.62    23453.61    222.87 o 
   4   1   6     5491.28     5331.20     51.46 o 
   5   1   6     2095.97     2090.27     25.16 o 
   6   1   6     2501.69     2486.34     26.31 o 
   7   1   6     1331.76     1357.84     19.08 o 
   8   1   6      196.08      196.02      5.98 o 
   9   1   6      892.25      941.67     14.21 o 
  10   1   6        2.93        5.32      4.37 o 
  11   1   6        2.92        0.62      5.95 o 
  12   1   6        0.87       12.60      6.26 o 
 -14   2   6       77.38       95.44     16.02 o 
 -13   2   6       84.18       86.57      6.26 o 
 -12   2   6      143.47      125.17      5.44 o 
 -11   2   6      740.94      762.42     11.48 o 
 -10   2   6       55.58       45.00      3.42 o 
  -9   2   6      517.12      542.69     12.62 o 
  -8   2   6      650.48      627.97      8.15 o 
  -7   2   6     2243.45     2222.44     21.44 o 
  -6   2   6     4562.74     4546.89     42.39 o 
  -5   2   6     5308.71     5203.56     47.71 o 
  -4   2   6     1209.25     1071.01     10.92 o 
  -3   2   6    11289.93    11568.82    106.39 o 
  -2   2   6     5992.01     5851.84     57.20 o 
  -1   2   6     4788.39     4832.35     49.68 o 
   0   2   6     1568.14     1511.51     16.44 o 
   1   2   6     1244.80     1228.85     13.26 o 
   2   2   6      373.76      447.50      8.34 o 
   3   2   6      260.25      240.68      4.31 o 
   4   2   6       80.55       86.40      3.08 o 
   5   2   6      143.18      147.10      4.10 o 
   6   2   6      560.06      551.18      8.17 o 
   7   2   6       49.66       57.16      3.39 o 
   8   2   6      406.32      401.84      7.90 o 
   9   2   6      246.40      234.53      6.14 o 
  10   2   6       83.13       77.53      5.13 o 
  11   2   6      498.52      492.21     15.85 o 
  12   2   6      582.80      592.96     23.72 o 
 -14   3   6      110.96       90.72      9.32 o 
 -13   3   6      508.81      511.99     18.81 o 
 -12   3   6      194.65      198.42      6.40 o 
 -11   3   6      513.32      530.02      9.37 o 
 -10   3   6      903.80      932.58     13.47 o 
  -9   3   6       86.51       82.32      3.69 o 
  -8   3   6     1355.57     1378.42     17.27 o 
  -7   3   6      776.46      757.86     10.58 o 
  -6   3   6        6.33        9.07      2.05 o 
  -5   3   6      387.54      377.84      5.44 o 
  -4   3   6        0.41        0.64      1.51 o 
  -3   3   6      229.88      230.09      4.50 o 
  -2   3   6       76.10       68.77      3.16 o 
  -1   3   6      389.46      371.06      6.87 o 
   0   3   6     2505.68     2464.01     30.01 o 
   1   3   6     1513.02     1576.51     19.72 o 
   2   3   6     2397.28     2354.21     27.11 o 
   3   3   6     1557.19     1571.02     19.76 o 
   4   3   6     1110.38     1139.24     14.51 o 
   5   3   6     1051.48     1039.39     16.06 o 
   6   3   6      212.43      212.11      5.72 o 
   7   3   6      562.99      556.37      9.97 o 
   8   3   6       47.91       45.25      5.21 o 
   9   3   6      179.35      162.29     14.31 o 
  10   3   6       11.20        8.39      9.61 o 
  11   3   6        0.28       -4.35     16.65 o 
 -13   4   6      103.66      103.21     16.87 o 
 -12   4   6       91.75      109.57     10.25 o 
 -11   4   6      122.78      119.44      6.55 o 
 -10   4   6       13.91        3.78      5.12 o 
  -9   4   6       22.40       25.14      4.31 o 
  -8   4   6       33.66       34.08      4.00 o 
  -7   4   6      219.96      216.67      5.22 o 
  -6   4   6      605.61      610.74      9.10 o 
  -5   4   6     2721.89     2701.88     32.14 o 
  -4   4   6      141.18      137.84      4.50 o 
  -3   4   6      306.64      315.91     13.68 o 
  -2   4   6      665.73      671.04     12.01 o 
  -1   4   6      948.91      952.55     15.51 o 
   0   4   6      120.05      106.74      6.62 o 
   1   4   6      245.65      245.96      7.05 o 
   2   4   6       22.16       20.80      3.20 o 
   3   4   6      227.25      222.04      4.93 o 
   4   4   6       37.05       37.78      6.19 o 
   5   4   6        0.93       -0.75      3.20 o 
   6   4   6       40.49       45.22      4.91 o 
   7   4   6       94.80      100.12      5.95 o 
   8   4   6      214.30      202.51      9.03 o 
   9   4   6      155.63      144.53      9.44 o 
  10   4   6      157.06      161.60     11.98 o 
 -12   5   6       12.58        1.91     10.68 o 
 -11   5   6       89.82       92.72      9.66 o 
 -10   5   6       53.83       44.57      5.98 o 
  -9   5   6      106.29      101.51      5.64 o 
  -8   5   6        2.81        2.73      3.46 o 
  -7   5   6        1.59        3.82      4.91 o 
  -6   5   6       58.05       56.74      3.08 o 
  -5   5   6      320.39      339.89      7.75 o 
  -4   5   6      171.98      172.28      5.43 o 
  -3   5   6      723.11      739.72     12.89 o 
  -2   5   6        4.26       10.55      3.84 o 
  -1   5   6      195.55      192.19      6.47 o 
   0   5   6      143.05      134.99      8.12 o 
   1   5   6        4.78        1.99      1.74 o 
   2   5   6       64.42       63.19      5.55 o 
   3   5   6      174.38      165.18      5.55 o 
   4   5   6       78.80       64.50      3.53 o 
   5   5   6       10.73       11.17      3.12 o 
   6   5   6       60.35       62.85      3.94 o 
   7   5   6       19.79       19.83      5.76 o 
   8   5   6       15.07       19.83     11.10 o 
   9   5   6       19.28       -6.83     16.87 o 
 -10   6   6      176.04      173.89     13.24 o 
  -9   6   6       24.27       16.34      5.71 o 
  -8   6   6       22.56       18.52      4.07 o 
  -7   6   6       63.09       71.54      9.18 o 
  -6   6   6       23.85       17.85      5.77 o 
  -5   6   6        2.70        2.88      4.39 o 
  -4   6   6       92.39       85.12      5.60 o 
  -3   6   6        3.52        3.37      4.07 o 
  -2   6   6       35.41       34.34      5.11 o 
  -1   6   6       35.72       30.23      7.90 o 
   0   6   6       14.85        9.99      3.62 o 
   1   6   6        3.38       -3.50      4.26 o 
   2   6   6       30.79       32.00      9.18 o 
   3   6   6       63.36       48.69      3.63 o 
   4   6   6        1.50        0.43      5.34 o 
   5   6   6       96.91       93.03      8.27 o 
   6   6   6        2.02       -6.54     16.23 o 
   7   6   6       11.27       -0.49     11.37 o 
  -8   7   6        1.85       10.95      9.82 o 
  -7   7   6        8.08       -4.39      9.61 o 
  -6   7   6        2.01       -1.28      6.95 o 
  -5   7   6       29.99       31.39      7.36 o 
  -4   7   6       17.47       19.43      6.64 o 
  -3   7   6       55.13       45.85      7.47 o 
  -2   7   6       14.36       14.75      5.11 o 
  -1   7   6        2.88       12.56      5.22 o 
   0   7   6        1.23       -1.11      5.03 o 
   1   7   6      114.76      117.23      6.59 o 
   2   7   6      415.85      405.42     22.87 o 
   3   7   6       70.63       81.12      6.97 o 
   4   7   6       41.83       55.04     25.20 o 
   5   7   6       74.16       75.45     19.65 o 
 -15   1   7       45.86       46.92     11.74 o 
 -14   1   7       31.50       25.97     10.25 o 
 -13   1   7        1.79        4.56      5.64 o 
 -12   1   7       28.05       24.12      4.37 o 
 -11   1   7      897.48      969.54     18.19 o 
 -10   1   7      936.17      942.06     12.24 o 
  -9   1   7       70.52       67.43      3.32 o 
  -8   1   7      146.33      140.02      3.77 o 
  -7   1   7      307.92      319.13      5.34 o 
  -6   1   7       62.55       46.61      2.56 o 
  -5   1   7      900.08      897.46      9.52 o 
  -4   1   7     4356.93     4721.25     41.16 o 
  -3   1   7      461.32      511.36      5.59 o 
  -2   1   7      645.90      652.02      7.12 o 
  -1   1   7       27.44       28.80      2.56 o 
   0   1   7       23.98       29.38      1.33 o 
   1   1   7      964.19      972.97     10.16 o 
   2   1   7       11.23        7.87      1.15 o 
   3   1   7      649.80      696.63     10.92 o 
   4   1   7      274.27      282.40      7.48 o 
   5   1   7      899.25      867.83     10.89 o 
   6   1   7      768.17      777.60     10.14 o 
   7   1   7      167.66      167.22      4.50 o 
   8   1   7       26.39       21.92      4.27 o 
   9   1   7       29.36       25.45      3.89 o 
  10   1   7      219.06      220.47      7.85 o 
  11   1   7       10.68       11.43     10.25 o 
  12   1   7       24.73       38.14      9.13 o 
 -14   2   7       21.16       27.51      5.74 o 
 -13   2   7       32.42       27.94      6.19 o 
 -12   2   7       23.34       18.92      3.93 o 
 -11   2   7       26.11       25.45      4.07 o 
 -10   2   7       55.35       57.41      3.89 o 
  -9   2   7      161.94      150.05      4.37 o 
  -8   2   7      439.82      470.42      6.80 o 
  -7   2   7      339.55      323.29      8.34 o 
  -6   2   7      999.31      944.96     22.50 o 
  -5   2   7     1211.46     1105.07     11.35 o 
  -4   2   7      368.34      325.19      4.51 o 
  -3   2   7     8868.29     9303.51     82.82 o 
  -2   2   7     2990.44     3019.47     29.11 o 
  -1   2   7     3397.28     3352.48     33.49 o 
   0   2   7     1119.82     1079.86     14.81 o 
   1   2   7     1125.44     1094.70     12.57 o 
   2   2   7     1475.49     1518.91     18.35 o 
   3   2   7      475.54      463.06     17.33 o 
   4   2   7      101.90      102.27      3.28 o 
   5   2   7      260.54      275.03      6.15 o 
   6   2   7        0.53        0.00      3.02 o 
   7   2   7       97.37       92.67      3.79 o 
   8   2   7        8.31        4.39      3.20 o 
   9   2   7       67.31       72.80      4.20 o 
  10   2   7        8.51        7.02      4.20 o 
  11   2   7      123.01       99.27     15.59 o 
 -14   3   7      448.77      440.36     34.84 o 
 -13   3   7      532.71      503.58     16.46 o 
 -12   3   7      419.59      430.15      9.74 o 
 -11   3   7      647.81      656.05     10.87 o 
 -10   3   7     1137.23     1090.10     14.97 o 
  -9   3   7      988.58     1022.12     13.28 o 
  -8   3   7     1540.00     1526.67     17.47 o 
  -7   3   7      500.88      503.98      9.84 o 
  -6   3   7      151.12      146.54      4.91 o 
  -5   3   7      132.61      143.74      3.28 o 
  -4   3   7      936.69      915.68     10.50 o 
  -3   3   7        5.74       11.38      2.91 o 
  -2   3   7       55.00       49.05      2.78 o 
  -1   3   7      211.24      233.03      5.03 o 
   0   3   7      646.55      677.63      9.79 o 
   1   3   7      317.57      323.28      8.55 o 
   2   3   7      617.18      619.24      9.02 o 
   3   3   7      773.14      775.59     19.26 o 
   4   3   7     2233.19     2307.80     27.26 o 
   5   3   7      935.16      939.38     16.70 o 
   6   3   7      275.30      277.16      6.35 o 
   7   3   7      496.69      497.78      9.92 o 
   8   3   7      525.89      525.97     21.16 o 
   9   3   7      142.60      145.67      6.24 o 
  10   3   7      142.97      130.93     16.87 o 
  11   3   7      107.02      114.83     27.98 o 
 -13   4   7        8.84       14.52      7.69 o 
 -12   4   7       11.53       11.69      7.63 o 
 -11   4   7       11.65        6.34      4.81 o 
 -10   4   7        1.79        4.99      4.50 o 
  -9   4   7       18.89       26.32      4.41 o 
  -8   4   7      608.45      601.88      8.94 o 
  -7   4   7      458.42      467.07      7.49 o 
  -6   4   7      386.78      385.96      6.26 o 
  -5   4   7     1081.30     1112.38     14.38 o 
  -4   4   7     3857.83     3867.60     48.03 o 
  -3   4   7     2105.26     2083.20     43.63 o 
  -2   4   7     9123.72     9381.08    157.51 o 
  -1   4   7     2771.85     2725.50     39.68 o 
   0   4   7     1590.02     1633.91     25.48 o 
   1   4   7     1820.85     1848.47     26.72 o 
   2   4   7     2025.77     2015.71     26.57 o 
   3   4   7      239.50      227.25      3.97 o 
   4   4   7       43.08       38.39      6.19 o 
   5   4   7       16.08       10.76      3.53 o 
   6   4   7        1.02       -3.07      4.33 o 
   7   4   7        9.98       11.17      5.21 o 
   8   4   7       11.88        9.93      6.55 o 
   9   4   7       43.54       41.43     10.25 o 
  10   4   7      196.47      189.76     16.24 o 
 -12   5   7      756.27      728.19     24.70 o 
 -11   5   7      817.97      832.33     25.46 o 
 -10   5   7     1129.79     1127.68     22.24 o 
  -9   5   7      351.62      359.65      9.04 o 
  -8   5   7      839.50      872.68     14.38 o 
  -7   5   7     1384.54     1413.77     20.34 o 
  -6   5   7     1020.00     1048.75     14.52 o 
  -5   5   7       43.67       37.77      4.16 o 
  -4   5   7       45.47       46.42      4.58 o 
  -3   5   7      213.60      207.34      6.32 o 
  -2   5   7        9.63       13.55      3.68 o 
  -1   5   7      182.76      166.84      6.15 o 
   0   5   7       22.55       31.34     12.60 o 
   1   5   7     1322.07     1382.35     45.00 o 
   2   5   7      282.08      283.93      9.19 o 
   3   5   7      572.84      613.96     10.09 o 
   4   5   7      508.84      546.10     14.11 o 
   5   5   7      693.46      726.36     15.02 o 
   6   5   7      787.35      785.51     20.10 o 
   7   5   7      905.37      879.92     30.17 o 
   8   5   7      332.49      335.03     37.61 o 
   9   5   7       99.05       90.49     12.30 o 
 -10   6   7       53.60       43.27     10.25 o 
  -9   6   7        1.55        1.32      4.33 o 
  -8   6   7      117.95      117.70      7.90 o 
  -7   6   7       78.00       72.92      7.18 o 
  -6   6   7      317.80      314.38     14.96 o 
  -5   6   7     1049.62     1094.66     36.60 o 
  -4   6   7     1385.73     1438.94     27.89 o 
  -3   6   7      473.00      502.49     18.38 o 
  -2   6   7      852.45      854.72     17.48 o 
  -1   6   7     1360.82     1380.65     24.20 o 
   0   6   7      745.41      785.35     14.42 o 
   1   6   7      588.84      574.80     13.08 o 
   2   6   7      450.34      452.22     31.42 o 
   3   6   7       15.55       17.07      3.84 o 
   4   6   7      281.89      272.63     10.76 o 
   5   6   7        1.99       16.41      9.04 o 
   6   6   7       10.92        9.22      8.34 o 
   7   6   7        7.49       -2.48     13.27 o 
  -7   7   7      314.14      317.24     17.73 o 
  -6   7   7      132.28      131.74      9.05 o 
  -5   7   7       34.70       16.48      6.36 o 
  -4   7   7       57.28       55.87     13.24 o 
  -3   7   7       16.63       18.83      6.05 o 
  -2   7   7        3.10       -3.09      5.34 o 
  -1   7   7        7.76       18.13      4.78 o 
   0   7   7        1.27        1.15      4.72 o 
   1   7   7      118.12       98.38      7.23 o 
   2   7   7      179.25      225.97     20.08 o 
   3   7   7      394.66      438.78     17.21 o 
   4   7   7      111.78      106.58      9.23 o 
 -15   0   8      902.51      927.52     35.94 o 
 -14   0   8      584.68      590.48     26.08 o 
 -13   0   8      376.77      400.48     18.38 o 
 -12   0   8      970.30      984.06     20.97 o 
 -11   0   8     1680.94     1651.64     30.02 o 
 -10   0   8      898.28      895.18     16.70 o 
  -9   0   8      708.76      708.70     13.69 o 
  -8   0   8       67.09       59.37      4.70 o 
  -7   0   8     2112.53     2212.99     31.84 o 
  -6   0   8     2902.39     2872.40     37.15 o 
  -5   0   8     1460.12     1458.58     19.77 o 
  -4   0   8     7631.45     7899.64     95.95 o 
  -3   0   8     3561.62     3458.54     43.03 o 
  -2   0   8     6298.17     6114.88     80.20 o 
  -1   0   8    10290.29    10204.43    131.97 o 
   0   0   8    10640.93    10690.83    139.07 o 
   1   0   8     3047.92     2957.96     37.23 o 
   2   0   8      439.80      398.30      7.70 o 
   3   0   8     7120.17     7289.02     97.75 o 
   4   0   8      989.49      940.54     14.57 o 
   5   0   8      342.15      385.61      8.55 o 
   6   0   8     1527.31     1569.84     26.16 o 
   7   0   8       47.44       60.65      4.70 o 
   8   0   8       20.08       12.38      4.70 o 
   9   0   8       65.24       61.08      6.41 o 
  10   0   8       43.97       40.15      7.26 o 
  11   0   8       15.83       14.09      7.26 o 
 -15   1   8       48.45       50.94     11.53 o 
 -14   1   8       68.70       71.70      6.75 o 
 -13   1   8      447.75      431.36     12.38 o 
 -12   1   8      912.02      926.58     18.40 o 
 -11   1   8       58.61       67.46      4.70 o 
 -10   1   8     1432.11     1464.65     32.37 o 
  -9   1   8     6776.89     6771.44     65.82 o 
  -8   1   8     3193.41     3172.61     31.21 o 
  -7   1   8     5747.93     5700.87     50.98 o 
  -6   1   8     5662.36     5673.94     50.12 o 
  -5   1   8     2320.28     2179.52     20.98 o 
  -4   1   8     1475.37     1385.01     13.77 o 
  -3   1   8     7645.90     8105.18     69.27 o 
  -2   1   8      918.38      889.95      9.83 o 
  -1   1   8       21.79       28.73      1.64 o 
   0   1   8       20.27       28.18      4.27 o 
   1   1   8        2.37        2.47      1.33 o 
   2   1   8      827.05      817.09      8.90 o 
   3   1   8      191.06      176.37      3.08 o 
   4   1   8      448.37      420.39      8.77 o 
   5   1   8     5053.04     5181.00     63.74 o 
   6   1   8     3492.95     3578.88     59.08 o 
   7   1   8      864.63      918.02     12.40 o 
   8   1   8     1114.62     1151.65     32.76 o 
   9   1   8      680.31      709.64     12.39 o 
  10   1   8      536.15      535.95     13.15 o 
  11   1   8      300.64      338.36     12.82 o 
 -14   2   8      175.35      163.31      8.74 o 
 -13   2   8      601.14      586.26     15.71 o 
 -12   2   8      670.66      632.52     11.01 o 
 -11   2   8      123.58      111.23      4.80 o 
 -10   2   8       35.34       34.54      3.77 o 
  -9   2   8       43.12       39.37      3.32 o 
  -8   2   8        1.44        1.08      2.55 o 
  -7   2   8      251.77      278.30      9.40 o 
  -6   2   8      183.68      184.03      3.77 o 
  -5   2   8       77.35       60.79      2.25 o 
  -4   2   8     4463.70     4519.17     43.17 o 
  -3   2   8     4261.28     4249.16     37.19 o 
  -2   2   8     2238.36     2088.43     27.81 o 
  -1   2   8     4779.08     4772.59     47.42 o 
   0   2   8     5844.51     5842.41     57.25 o 
   1   2   8     2382.16     2431.04     26.82 o 
   2   2   8     6201.38     6095.33     67.67 o 
   3   2   8     1321.76     1360.21     16.59 o 
   4   2   8       26.17       26.81      3.63 o 
   5   2   8      126.64      120.92      5.77 o 
   6   2   8       97.02       90.54      5.98 o 
   7   2   8      399.44      396.07     12.61 o 
   8   2   8        5.03       -1.51      2.58 o 
   9   2   8        2.51        4.33      4.27 o 
  10   2   8       60.86       84.00      5.73 o 
  11   2   8       15.37       22.39      9.13 o 
 -14   3   8        4.58       -6.83      6.83 o 
 -13   3   8      271.99      299.59     11.00 o 
 -12   3   8        6.01        9.65      4.26 o 
 -11   3   8      631.04      654.31     11.14 o 
 -10   3   8      337.50      337.39     11.33 o 
  -9   3   8     1082.20     1120.21     14.19 o 
  -8   3   8      635.89      616.43      8.52 o 
  -7   3   8     1131.74     1153.68     14.10 o 
  -6   3   8     1497.19     1525.98     17.42 o 
  -5   3   8     1902.32     1870.75     21.38 o 
  -4   3   8      305.49      276.29      4.17 o 
  -3   3   8     1923.88     1931.71     24.58 o 
  -2   3   8        7.87       10.47      4.27 o 
  -1   3   8      126.32      132.65      2.79 o 
   0   3   8      126.42      121.53      3.35 o 
   1   3   8        2.87        2.31      1.61 o 
   2   3   8     1133.41     1166.47     16.27 o 
   3   3   8       10.90        9.22      2.76 o 
   4   3   8     2314.58     2367.40     29.82 o 
   5   3   8      133.09      133.60      5.77 o 
   6   3   8      494.13      511.56     10.13 o 
   7   3   8      373.19      376.99      8.98 o 
   8   3   8      462.30      466.87     12.61 o 
   9   3   8       63.39       65.34     13.67 o 
  10   3   8      157.71      153.71     15.81 o 
 -13   4   8      153.72      164.46     23.07 o 
 -12   4   8       81.78       81.86      9.09 o 
 -11   4   8      197.59      204.78      7.67 o 
 -10   4   8      128.10      142.31      6.19 o 
  -9   4   8       14.12       17.72      3.69 o 
  -8   4   8        9.16        8.77      2.86 o 
  -7   4   8       64.41       58.47      2.98 o 
  -6   4   8        0.84        2.78      2.78 o 
  -5   4   8       73.90       74.34      7.05 o 
  -4   4   8     1185.93     1198.34     16.17 o 
  -3   4   8      372.11      365.43     15.18 o 
  -2   4   8       17.90       14.50      3.84 o 
  -1   4   8      410.66      391.56      8.68 o 
   0   4   8      459.73      476.72      7.50 o 
   1   4   8      571.07      570.80     18.39 o 
   2   4   8      533.60      529.61      7.76 o 
   3   4   8       14.76        9.50      6.83 o 
   4   4   8        1.40        6.24      3.20 o 
   5   4   8      513.46      480.19     11.76 o 
   6   4   8        4.60       10.90      5.37 o 
   7   4   8       14.80       11.31      6.64 o 
   8   4   8        5.06       -3.19      6.08 o 
   9   4   8        1.05        4.98     18.15 o 
 -12   5   8       76.75       88.92     10.27 o 
 -11   5   8       12.76       16.17      6.62 o 
 -10   5   8       21.57       14.65      4.07 o 
  -9   5   8       11.53       13.96      3.89 o 
  -8   5   8       63.54       54.51      3.55 o 
  -7   5   8      422.82      409.36      8.34 o 
  -6   5   8       19.25       19.20      3.89 o 
  -5   5   8       27.74       25.70      4.72 o 
  -4   5   8      154.55      154.68     12.18 o 
  -3   5   8      397.25      387.00      8.67 o 
  -2   5   8        1.23       -3.94      3.94 o 
  -1   5   8       25.53       29.94      8.97 o 
   0   5   8       93.71       86.84      6.19 o 
   1   5   8        2.24       -1.12      4.91 o 
   2   5   8       67.31       65.82      9.61 o 
   3   5   8       42.36       35.43      4.27 o 
   4   5   8       49.58       50.04      3.89 o 
   5   5   8       93.64       92.28      4.68 o 
   6   5   8       28.80       15.72      6.40 o 
   7   5   8        0.28       -2.85      8.68 o 
   8   5   8       73.43       85.22     13.26 o 
 -10   6   8        2.95       12.55      6.19 o 
  -9   6   8      118.17      110.65      6.55 o 
  -8   6   8       83.66       89.86     14.10 o 
  -7   6   8       90.39       85.39      6.98 o 
  -6   6   8       45.09       31.71      4.72 o 
  -5   6   8      201.47      200.95     11.54 o 
  -4   6   8       21.08       24.49      4.74 o 
  -3   6   8       36.34       29.74      4.97 o 
  -2   6   8       37.39       40.70      4.72 o 
  -1   6   8        3.91       -2.92      6.41 o 
   0   6   8       18.12        4.90      4.70 o 
   1   6   8        9.64       10.32     10.68 o 
   2   6   8        0.94        2.62      2.35 o 
   3   6   8        5.99       -2.75      5.69 o 
   4   6   8       41.34       38.89      9.82 o 
   5   6   8       12.45       10.66      7.83 o 
   6   6   8        3.54      -13.54     15.50 o 
  -7   7   8      284.12      294.75     15.81 o 
  -6   7   8       75.19       80.41     17.94 o 
  -5   7   8       49.03       51.24     10.68 o 
  -4   7   8        1.86       -5.52      6.75 o 
  -3   7   8        6.11        6.04     28.61 o 
  -2   7   8        0.11        4.64      5.80 o 
  -1   7   8        6.99        7.22      5.22 o 
   0   7   8        1.41       -1.39      5.69 o 
   1   7   8        2.82       -1.47      6.24 o 
   2   7   8       32.03       18.43      8.27 o 
   3   7   8       13.90       25.15     12.81 o 
   4   7   8       35.01       -0.43     16.58 o 
 -15   1   9        0.20        4.25      6.62 o 
 -14   1   9       14.65       11.62      7.23 o 
 -13   1   9      120.21      116.25      6.98 o 
 -12   1   9       25.41       24.82      5.77 o 
 -11   1   9        2.39        1.07      3.93 o 
 -10   1   9       43.27       35.77      4.06 o 
  -9   1   9     1011.16     1033.39     30.41 o 
  -8   1   9     2573.86     2639.86     26.60 o 
  -7   1   9      357.13      331.50      5.28 o 
  -6   1   9      101.70      107.11      3.16 o 
  -5   1   9     1272.61     1330.98     15.45 o 
  -4   1   9      176.44      174.08      2.86 o 
  -3   1   9     3325.82     3375.86     32.05 o 
  -2   1   9      963.37     1111.11     12.39 o 
  -1   1   9      317.01      345.87      4.51 o 
   0   1   9        2.18        3.88      1.95 o 
   1   1   9      104.40      103.87      2.55 o 
   2   1   9        0.32        2.17      1.48 o 
   3   1   9       16.77       22.59      5.77 o 
   4   1   9        1.40        1.34      2.05 o 
   5   1   9      149.18      137.15      4.06 o 
   6   1   9       20.16       16.27      2.76 o 
   7   1   9      221.37      212.44      5.23 o 
   8   1   9       58.31       44.08      3.48 o 
   9   1   9       96.83       92.93      4.72 o 
  10   1   9       10.56        4.92      7.90 o 
  11   1   9       37.46       32.47      8.22 o 
 -14   2   9      342.32      334.37     11.93 o 
 -13   2   9       49.27       53.17      6.19 o 
 -12   2   9       30.69       35.74      4.80 o 
 -11   2   9      332.39      322.32      8.76 o 
 -10   2   9      313.88      258.49      5.58 o 
  -9   2   9        4.45        6.83      3.02 o 
  -8   2   9      221.16      219.01      4.50 o 
  -7   2   9       10.16       15.26      2.55 o 
  -6   2   9      699.77      795.61      9.07 o 
  -5   2   9        2.69        1.94      1.95 o 
  -4   2   9       53.30       47.66      2.05 o 
  -3   2   9      110.52       86.41      2.20 o 
  -2   2   9      212.62      181.90      3.77 o 
  -1   2   9     3306.80     3468.79     32.24 o 
   0   2   9     1506.61     1518.11     16.92 o 
   1   2   9     1318.82     1284.48     15.25 o 
   2   2   9      784.38      767.23      9.98 o 
   3   2   9      990.55      968.32     14.99 o 
   4   2   9     1660.29     1689.78     21.34 o 
   5   2   9      650.10      623.71     10.76 o 
   6   2   9      171.93      162.75      5.23 o 
   7   2   9      190.75      195.10      6.14 o 
   8   2   9       94.32       82.20      8.33 o 
   9   2   9        1.86        1.22      5.28 o 
  10   2   9       22.36       30.37      8.91 o 
 -14   3   9       30.69       51.18      8.45 o 
 -13   3   9       23.88       12.84      5.11 o 
 -12   3   9      444.51      435.08     11.97 o 
 -11   3   9     1266.24     1236.68     17.67 o 
 -10   3   9      294.11      319.59      6.49 o 
  -9   3   9     1144.94     1185.27     14.15 o 
  -8   3   9     1507.51     1511.80     16.95 o 
  -7   3   9     2044.77     1994.61     21.98 o 
  -6   3   9     2568.73     2538.41     26.72 o 
  -5   3   9     2321.12     2325.65     22.84 o 
  -4   3   9     1510.05     1493.19     21.89 o 
  -3   3   9      705.78      707.69      8.87 o 
  -2   3   9     1396.59     1350.60     15.39 o 
  -1   3   9      703.69      689.65     19.69 o 
   0   3   9       36.84       37.74      2.35 o 
   1   3   9        4.68        9.28      2.45 o 
   2   3   9        6.15        2.54      4.91 o 
   3   3   9       75.78       79.87     11.32 o 
   4   3   9      116.48      108.54      4.27 o 
   5   3   9       80.68       76.58      4.37 o 
   6   3   9      326.20      304.22     13.68 o 
   7   3   9      298.41      287.22      8.09 o 
   8   3   9      161.10      156.75      6.95 o 
   9   3   9       84.66       80.01     11.53 o 
  10   3   9       64.01       87.48     29.26 o 
 -13   4   9      448.08      456.48     22.65 o 
 -12   4   9      290.80      263.66     12.96 o 
 -11   4   9      328.61      324.46     22.44 o 
 -10   4   9      168.58      177.53      9.61 o 
  -9   4   9       18.20       10.90     11.10 o 
  -8   4   9      140.79      134.57      4.31 o 
  -7   4   9       11.13        7.93      2.25 o 
  -6   4   9       31.67       24.57      2.11 o 
  -5   4   9      722.70      740.58     11.87 o 
  -4   4   9        8.19        8.97      3.30 o 
  -3   4   9      223.61      241.52     11.54 o 
  -2   4   9      795.46      818.28     25.04 o 
  -1   4   9     1021.57     1047.61     16.60 o 
   0   4   9     2977.83     3082.80     35.85 o 
   1   4   9     3583.43     3675.84     43.62 o 
   2   4   9     1631.08     1646.28     23.56 o 
   3   4   9     1140.54     1192.36     29.55 o 
   4   4   9     1303.43     1327.53     21.50 o 
   5   4   9      874.43      865.41     15.87 o 
   6   4   9      228.78      226.99     10.03 o 
   7   4   9       57.05       56.34      6.79 o 
   8   4   9       24.93       16.64      6.53 o 
   9   4   9       70.45       90.02     32.89 o 
 -11   5   9      137.55      114.56     14.74 o 
 -10   5   9      675.26      692.92     16.31 o 
  -9   5   9      739.57      723.69     14.06 o 
  -8   5   9     1671.09     1637.26     24.47 o 
  -7   5   9      859.09      894.70     16.75 o 
  -6   5   9     1251.00     1298.14     22.77 o 
  -5   5   9     2496.20     2607.45     38.69 o 
  -4   5   9     3088.23     3225.59     65.21 o 
  -3   5   9      176.71      169.02      8.97 o 
  -2   5   9      274.16      264.11      7.42 o 
  -1   5   9        9.48        4.16      5.77 o 
   0   5   9       93.41       86.06      4.72 o 
   1   5   9       77.50       69.96      2.67 o 
   2   5   9       75.61       62.15      2.49 o 
   3   5   9      166.63      185.85     11.75 o 
   4   5   9       47.22       55.08      4.58 o 
   5   5   9      135.13      138.06      8.91 o 
   6   5   9        4.81       27.65     29.25 o 
   7   5   9      212.78      193.23     16.21 o 
 -10   6   9      249.14      249.13     28.20 o 
  -9   6   9      134.86      159.32     11.64 o 
  -8   6   9       16.35       16.39      7.95 o 
  -7   6   9       28.19       32.42      6.32 o 
  -6   6   9       63.27       61.69      5.88 o 
  -5   6   9       27.82       13.94      9.82 o 
  -4   6   9        3.23        1.40      9.18 o 
  -3   6   9      530.62      538.43     16.25 o 
  -2   6   9      429.39      447.82     13.68 o 
  -1   6   9      517.59      527.46     19.45 o 
   0   6   9      329.75      318.46      9.24 o 
   1   6   9      716.85      742.94     14.69 o 
   2   6   9      543.45      546.35     12.40 o 
   3   6   9      927.07     1015.16     36.80 o 
   4   6   9      171.21      153.62     27.98 o 
   5   6   9      249.53      231.75     20.09 o 
   6   6   9      128.99      152.53     17.45 o 
  -7   7   9      240.58      224.99     17.73 o 
  -6   7   9      380.34      351.81     15.30 o 
  -5   7   9      669.31      674.07     37.42 o 
  -4   7   9      127.19      102.55      8.92 o 
  -3   7   9      261.90      254.26     29.06 o 
  -2   7   9      204.81      200.16     10.25 o 
  -1   7   9       23.18       16.46      5.74 o 
   0   7   9       12.61       -0.06      7.17 o 
   1   7   9       42.93       33.08     28.83 o 
   2   7   9        0.15      -18.79     18.79 o 
   3   7   9        1.79        8.72     10.76 o 
 -15   0  10      456.39      486.00     23.94 o 
 -14   0  10      836.46      894.53     32.08 o 
 -13   0  10      892.59      903.28     26.53 o 
 -12   0  10     1942.56     1944.64     37.75 o 
 -11   0  10      983.41      979.06     20.55 o 
 -10   0  10     5031.08     5163.92     77.90 o 
  -9   0  10     5434.42     5468.79     78.06 o 
  -8   0  10      372.08      385.21      8.55 o 
  -7   0  10      597.71      609.33     10.27 o 
  -6   0  10      898.45      947.66     14.57 o 
  -5   0  10       16.14       11.53      2.56 o 
  -4   0  10      577.57      587.69      8.56 o 
  -3   0  10     1204.01     1234.27     18.45 o 
  -2   0  10     2554.19     2557.81     36.25 o 
  -1   0  10     1100.01     1088.70     16.30 o 
   0   0  10     3045.72     3052.94     42.35 o 
   1   0  10     3532.53     3465.21     48.45 o 
   2   0  10     3436.99     3498.84     45.37 o 
   3   0  10     4171.64     4145.93     58.86 o 
   4   0  10      900.54      893.65     16.27 o 
   5   0  10     1722.42     1764.02     29.18 o 
   6   0  10     1601.04     1641.97     27.87 o 
   7   0  10      541.66      584.54     14.54 o 
   8   0  10      333.26      327.79     11.11 o 
   9   0  10      115.20      125.58      8.12 o 
  10   0  10      111.87      118.32      9.40 o 
 -15   1  10      170.57      157.65     10.16 o 
 -14   1  10        8.03        5.38      6.87 o 
 -13   1  10        4.28        1.92     13.45 o 
 -12   1  10       80.76       88.13      5.28 o 
 -11   1  10      112.61      124.93      4.92 o 
 -10   1  10     1444.10     1480.87     18.32 o 
  -9   1  10       33.67       24.74      3.46 o 
  -8   1  10     1373.18     1405.22     15.43 o 
  -7   1  10     3320.82     3367.05     46.19 o 
  -6   1  10     5648.47     5635.99     52.65 o 
  -5   1  10     3770.47     3648.29     58.23 o 
  -4   1  10     7182.24     7130.52     62.04 o 
  -3   1  10     3525.71     3388.15     32.76 o 
  -2   1  10     5989.94     6002.22     62.73 o 
  -1   1  10     3906.86     3928.95     36.42 o 
   0   1  10     3066.95     3161.86     41.26 o 
   1   1  10     1003.08     1033.79     11.06 o 
   2   1  10      194.76      180.29      3.39 o 
   3   1  10       71.00       85.07      2.78 o 
   4   1  10      150.69      139.16      3.16 o 
   5   1  10       46.85       56.93      3.08 o 
   6   1  10        3.33        3.30      2.52 o 
   7   1  10      349.74      317.91     16.88 o 
   8   1  10      645.09      621.97     21.38 o 
   9   1  10      403.34      379.93     10.42 o 
  10   1  10      193.97      194.07     11.70 o 
 -14   2  10      248.12      261.40     11.30 o 
 -13   2  10     1406.54     1542.40     30.61 o 
 -12   2  10      908.99      944.02     21.61 o 
 -11   2  10     1199.96     1197.00     15.90 o 
 -10   2  10     1999.04     1945.31     31.12 o 
  -9   2  10     1378.81     1421.51     25.93 o 
  -8   2  10      224.23      235.43      6.62 o 
  -7   2  10      771.47      810.35      9.99 o 
  -6   2  10       40.86       40.81      2.55 o 
  -5   2  10       15.69       18.05      1.95 o 
  -4   2  10       11.13       11.97      1.81 o 
  -3   2  10      183.70      217.66      4.00 o 
  -2   2  10      803.29      813.65     10.30 o 
  -1   2  10     1127.17     1135.14     11.95 o 
   0   2  10     2346.63     2396.82     25.08 o 
   1   2  10     1365.38     1345.93     20.59 o 
   2   2  10     2565.02     2642.28     29.89 o 
   3   2  10      945.35      969.82     13.94 o 
   4   2  10     5165.61     5223.74     60.24 o 
   5   2  10      910.36      919.01     27.40 o 
   6   2  10      200.46      210.49      7.48 o 
   7   2  10       23.96       32.22      4.50 o 
   8   2  10      154.25      158.18      6.93 o 
   9   2  10       50.79       36.40      5.71 o 
  10   2  10      116.85      123.85     11.00 o 
 -14   3  10       10.65        3.36      7.49 o 
 -13   3  10       21.72       25.18      5.84 o 
 -12   3  10        8.12       14.69      7.90 o 
 -11   3  10      330.75      286.61      7.48 o 
 -10   3  10       51.57       54.17      4.07 o 
  -9   3  10       44.79       49.10      3.28 o 
  -8   3  10      390.20      404.97      6.49 o 
  -7   3  10     1024.70     1077.08     13.05 o 
  -6   3  10      480.82      478.93      6.80 o 
  -5   3  10     1408.77     1412.14     14.84 o 
  -4   3  10     2404.29     2481.84     26.49 o 
  -3   3  10      663.82      661.27      8.53 o 
  -2   3  10     1341.22     1290.87     15.06 o 
  -1   3  10     2163.82     2112.26     21.36 o 
   0   3  10      451.68      448.37      5.77 o 
   1   3  10       40.17       39.44      6.62 o 
   2   3  10      718.95      715.91     18.83 o 
   3   3  10        2.32       -4.91      4.91 o 
   4   3  10       74.72       74.47      3.69 o 
   5   3  10       86.43       64.79      4.50 o 
   6   3  10      373.15      358.49      9.05 o 
   7   3  10       78.38       83.36      5.71 o 
   8   3  10       37.16       42.56     13.88 o 
   9   3  10       59.25       59.85      8.45 o 
 -13   4  10       43.18       30.68     25.20 o 
 -12   4  10       38.33       40.90      8.54 o 
 -11   4  10      261.47      253.42      8.46 o 
 -10   4  10      363.24      337.97      9.83 o 
  -9   4  10      294.26      289.90      8.76 o 
  -8   4  10       52.75       51.10      3.46 o 
  -7   4  10      222.53      246.58      5.11 o 
  -6   4  10       90.88      102.15      3.20 o 
  -5   4  10       97.48      100.54      4.41 o 
  -4   4  10      123.97      119.98      6.62 o 
  -3   4  10       27.70       27.32      7.47 o 
  -2   4  10     2002.36     2000.07     28.87 o 
  -1   4  10        4.29        1.71      7.69 o 
   0   4  10      120.60      123.81      2.91 o 
   1   4  10      110.10      114.71      4.37 o 
   2   4  10      480.82      477.06      9.62 o 
   3   4  10      117.84      108.72      9.82 o 
   4   4  10      639.69      648.40     20.74 o 
   5   4  10       12.63        2.46      3.47 o 
   6   4  10       17.14       20.41      6.46 o 
   7   4  10      141.44      128.27     14.52 o 
   8   4  10      185.36      187.01     15.32 o 
 -11   5  10      176.26      160.62      9.51 o 
 -10   5  10       12.65       11.74      4.23 o 
  -9   5  10        0.31        3.17      3.84 o 
  -8   5  10        7.60       10.91      2.99 o 
  -7   5  10       50.40       55.35      4.93 o 
  -6   5  10       40.08       36.92      4.45 o 
  -5   5  10      246.48      243.80      7.52 o 
  -4   5  10      642.25      630.36     12.76 o 
  -3   5  10      135.26      115.66      5.31 o 
  -2   5  10       82.24       76.13     11.53 o 
  -1   5  10      313.94      292.68      7.61 o 
   0   5  10       24.60       18.70      3.86 o 
   1   5  10        0.11       -1.14      1.74 o 
   2   5  10        6.24        6.95      3.17 o 
   3   5  10       97.92       92.59     12.81 o 
   4   5  10        2.03        2.14      4.26 o 
   5   5  10       18.60       12.87      5.84 o 
   6   5  10        7.62       12.08     19.43 o 
   7   5  10       39.79       54.70     18.11 o 
  -9   6  10        9.25       -3.44     12.17 o 
  -8   6  10        0.06       -7.90      7.90 o 
  -7   6  10       31.21       26.83      7.03 o 
  -6   6  10        2.54        1.86      9.82 o 
  -5   6  10        1.95       -0.69     10.04 o 
  -4   6  10       90.17       78.09      6.84 o 
  -3   6  10      180.27      182.29      7.36 o 
  -2   6  10        6.58        5.54      6.83 o 
  -1   6  10       35.23       35.43      7.05 o 
   0   6  10       21.52       20.12      5.22 o 
   1   6  10        0.30       -1.74      4.88 o 
   2   6  10       65.53       60.37      8.37 o 
   3   6  10       22.76        9.54      9.93 o 
   4   6  10        3.11       -2.70      9.16 o 
   5   6  10        1.86       -2.99     11.78 o 
  -6   7  10       44.54       38.11     18.79 o 
  -5   7  10      159.73      126.44     16.02 o 
  -4   7  10      227.76      206.01     18.59 o 
  -3   7  10      176.81      161.20     15.81 o 
  -2   7  10        8.05        8.39      6.93 o 
  -1   7  10       30.06       29.71      7.17 o 
   0   7  10        2.26       14.29      7.48 o 
   1   7  10       70.76       76.18     16.02 o 
   2   7  10        2.03       12.65     17.01 o 
 -14   1  11      156.47      134.13      9.43 o 
 -13   1  11        0.84        5.23      6.18 o 
 -12   1  11        1.75        0.05      4.81 o 
 -11   1  11       65.09       60.40      4.37 o 
 -10   1  11        5.97        8.19      3.46 o 
  -9   1  11       16.98       13.27      3.16 o 
  -8   1  11      119.18      113.29      5.77 o 
  -7   1  11       95.90       96.41      3.16 o 
  -6   1  11     2124.30     2158.21     21.84 o 
  -5   1  11      929.69      883.24      9.07 o 
  -4   1  11      189.53      195.53      3.47 o 
  -3   1  11      516.51      527.12      6.66 o 
  -2   1  11      764.53      776.85      9.63 o 
  -1   1  11     1881.01     1994.54     21.53 o 
   0   1  11      124.80      105.97      4.91 o 
   1   1  11        2.60        3.63      1.92 o 
   2   1  11       26.60       24.30      2.36 o 
   3   1  11       67.63       72.09      2.25 o 
   4   1  11        0.49        1.91      1.56 o 
   5   1  11       20.66       22.36      1.94 o 
   6   1  11       21.38       26.48      2.33 o 
   7   1  11       40.28       38.33      3.16 o 
   8   1  11        0.25        9.26      3.35 o 
   9   1  11       48.90       35.46     12.81 o 
  10   1  11        0.26       -8.85      8.85 o 
 -14   2  11      116.36      106.17     10.04 o 
 -13   2  11      189.83      169.54      8.93 o 
 -12   2  11      508.48      518.50     35.06 o 
 -11   2  11      452.11      437.94      8.75 o 
 -10   2  11       58.50       61.11      4.20 o 
  -9   2  11      821.41      793.00     10.17 o 
  -8   2  11      732.25      720.17      9.20 o 
  -7   2  11      508.36      457.63      6.50 o 
  -6   2  11      220.79      224.19      4.37 o 
  -5   2  11      446.68      444.59     12.40 o 
  -4   2  11      231.02      268.37      4.49 o 
  -3   2  11       21.95       19.75      2.36 o 
  -2   2  11       54.29       55.70      6.62 o 
  -1   2  11      403.34      433.88      5.89 o 
   0   2  11       59.36       49.24      2.78 o 
   1   2  11      426.44      444.67      7.09 o 
   2   2  11      646.12      653.74      9.55 o 
   3   2  11      102.43       99.50      4.40 o 
   4   2  11      127.95      117.41      4.80 o 
   5   2  11      242.89      253.05      8.29 o 
   6   2  11      734.06      702.58     13.90 o 
   7   2  11      417.48      354.14      9.36 o 
   8   2  11      118.13       87.59     15.80 o 
   9   2  11       72.93       72.34     12.60 o 
 -13   3  11       13.77       11.03      6.02 o 
 -12   3  11        8.13       10.09      5.37 o 
 -11   3  11       47.27       39.46      4.80 o 
 -10   3  11       49.51       50.74      3.77 o 
  -9   3  11      845.89      861.49     11.65 o 
  -8   3  11      162.86      185.51      4.68 o 
  -7   3  11      897.81      905.80     11.82 o 
  -6   3  11      800.26      862.21      9.93 o 
  -5   3  11     1777.29     1747.31     18.66 o 
  -4   3  11     1701.60     1697.52     18.89 o 
  -3   3  11     1875.20     1909.88     29.85 o 
  -2   3  11     2687.87     2689.56     31.92 o 
  -1   3  11     2955.87     2973.07     32.46 o 
   0   3  11      864.62      884.74     17.13 o 
   1   3  11     1047.63     1042.20     35.77 o 
   2   3  11      553.37      555.47     14.33 o 
   3   3  11      150.00      152.30      4.82 o 
   4   3  11       83.38       73.89      4.72 o 
   5   3  11        0.92       -1.30      4.06 o 
   6   3  11       21.14        9.54      3.79 o 
   7   3  11        4.19        7.02      7.90 o 
   8   3  11       22.91       24.51      6.95 o 
   9   3  11        3.72       -3.67     13.25 o 
 -12   4  11      422.77      435.73     12.99 o 
 -11   4  11     1092.71     1075.57     22.79 o 
 -10   4  11      642.15      633.87     30.15 o 
  -9   4  11     1194.11     1158.61     18.45 o 
  -8   4  11      707.27      764.23     11.82 o 
  -7   4  11      231.42      257.48      5.05 o 
  -6   4  11      307.36      320.71      7.67 o 
  -5   4  11       70.20       75.63      5.55 o 
  -4   4  11      640.44      635.23     11.29 o 
  -3   4  11       30.12       36.28      3.44 o 
  -2   4  11       12.45       16.11      3.44 o 
  -1   4  11        1.52        0.09      2.49 o 
   0   4  11       59.79       55.45      7.69 o 
   1   4  11      355.85      358.30     15.60 o 
   2   4  11      315.25      322.57      7.47 o 
   3   4  11      943.49      974.29     24.61 o 
   4   4  11      867.48      881.63     16.69 o 
   5   4  11      573.58      571.92     13.52 o 
   6   4  11      356.47      339.27     15.41 o 
   7   4  11      447.88      489.11     36.55 o 
   8   4  11      316.38      310.94     23.29 o 
 -11   5  11        7.95       11.81      5.95 o 
 -10   5  11       21.15       20.71      7.69 o 
  -9   5  11       14.67       20.32      3.94 o 
  -8   5  11      284.04      282.26     18.16 o 
  -7   5  11      490.92      471.01     11.88 o 
  -6   5  11      489.79      483.45     11.45 o 
  -5   5  11      911.10      926.35     18.02 o 
  -4   5  11     1155.81     1177.11     21.46 o 
  -3   5  11     2430.75     2487.09     39.21 o 
  -2   5  11     2211.34     2291.12     34.12 o 
  -1   5  11     1379.94     1444.29     35.35 o 
   0   5  11      353.66      350.06      8.12 o 
   1   5  11      236.23      239.22      6.62 o 
   2   5  11      369.49      358.28      8.87 o 
   3   5  11      196.33      190.82      8.12 o 
   4   5  11        1.88        3.62     13.24 o 
   5   5  11       43.06       47.88     13.43 o 
   6   5  11        0.97       -3.31     11.12 o 
  -9   6  11      111.30       93.60      8.82 o 
  -8   6  11      336.35      294.71     12.16 o 
  -7   6  11      576.72      611.34     19.28 o 
  -6   6  11      353.54      372.17     13.68 o 
  -5   6  11      240.79      246.32      8.90 o 
  -4   6  11       23.44       33.63      5.61 o 
  -3   6  11        0.34       -4.81      4.81 o 
  -2   6  11       23.99       18.06      4.50 o 
  -1   6  11       62.13       61.56      4.97 o 
   0   6  11       38.89       49.80      6.11 o 
   1   6  11      104.17       95.10      9.00 o 
   2   6  11      197.65      182.96     11.29 o 
   3   6  11       85.09       84.39     14.13 o 
   4   6  11      154.93      152.45     17.64 o 
  -5   7  11       85.22       81.44     11.96 o 
  -4   7  11      194.22      186.33     11.16 o 
  -3   7  11      676.67      741.62     24.18 o 
  -2   7  11      121.53       84.18     13.88 o 
  -1   7  11      281.43      262.53     14.29 o 
   0   7  11      317.64      275.83     35.04 o 
   1   7  11       78.44       66.51     13.85 o 
 -14   0  12      131.97      118.75     12.39 o 
 -13   0  12      221.54      208.07     12.82 o 
 -12   0  12     1935.35     1995.00     47.18 o 
 -11   0  12      555.03      602.09     14.11 o 
 -10   0  12     1007.93     1027.14     19.69 o 
  -9   0  12      865.40      869.80     17.12 o 
  -8   0  12    11585.55    12089.58    150.42 o 
  -7   0  12     5081.10     5124.13     66.78 o 
  -6   0  12     7516.44     7495.90     94.88 o 
  -5   0  12      994.58      971.33     13.71 o 
  -4   0  12     1668.97     1659.56     25.34 o 
  -3   0  12     2064.67     2074.01     30.54 o 
  -2   0  12     2048.47     2124.17     30.97 o 
  -1   0  12      723.15      772.72     13.27 o 
   0   0  12      550.55      557.88     10.70 o 
   1   0  12       31.04       20.50      3.42 o 
   2   0  12      287.49      282.09      6.41 o 
   3   0  12     1520.31     1463.78     22.73 o 
   4   0  12      192.20      189.28      6.84 o 
   5   0  12     1158.21     1106.28     20.99 o 
   6   0  12      897.99      985.59     19.69 o 
   7   0  12      605.06      580.72     15.39 o 
   8   0  12      291.47      260.23      9.83 o 
   9   0  12      646.35      674.34     30.79 o 
 -14   1  12      441.86      438.68     20.09 o 
 -13   1  12      419.46      427.68     23.08 o 
 -12   1  12      322.36      308.14      9.37 o 
 -11   1  12      107.19      103.91      5.11 o 
 -10   1  12       58.06       53.43      4.00 o 
  -9   1  12      232.54      232.30      5.28 o 
  -8   1  12       96.63       95.33      3.77 o 
  -7   1  12        3.82        5.12      2.42 o 
  -6   1  12      782.41      791.21      9.23 o 
  -5   1  12      792.76      818.41     12.42 o 
  -4   1  12     2319.78     2348.92     23.16 o 
  -3   1  12     3651.57     3678.34     51.45 o 
  -2   1  12     2270.76     2198.57     22.83 o 
  -1   1  12     1769.00     1702.07     18.52 o 
   0   1  12     6146.96     6331.40     64.27 o 
   1   1  12     2670.13     2722.46     31.22 o 
   2   1  12     1329.27     1381.31     20.36 o 
   3   1  12     1391.01     1420.89     15.24 o 
   4   1  12      738.05      778.00      9.65 o 
   5   1  12       20.21       29.22      5.55 o 
   6   1  12      283.54      283.73     10.68 o 
   7   1  12      279.23      269.38      6.24 o 
   8   1  12       46.73       25.34      5.43 o 
   9   1  12       15.64        7.29      7.42 o 
 -14   2  12      165.97      170.62     19.22 o 
 -13   2  12      153.45      156.94      8.38 o 
 -12   2  12      195.04      200.37      7.36 o 
 -11   2  12      903.56      922.92     25.89 o 
 -10   2  12     1777.61     1868.99     22.08 o 
  -9   2  12     1651.00     1660.28     19.65 o 
  -8   2  12     2809.34     2704.83     30.71 o 
  -7   2  12     1895.78     1922.31     58.39 o 
  -6   2  12     1476.76     1509.15     15.77 o 
  -5   2  12     2776.00     2805.46     29.08 o 
  -4   2  12      774.91      764.72     10.06 o 
  -3   2  12        9.59        8.04      2.55 o 
  -2   2  12      979.55     1001.03     11.52 o 
  -1   2  12       89.41       87.02      2.55 o 
   0   2  12       83.51       96.27      3.28 o 
   1   2  12       58.11       48.21      3.84 o 
   2   2  12      371.80      377.08      9.83 o 
   3   2  12      538.31      552.93      9.96 o 
   4   2  12      225.10      222.41      6.95 o 
   5   2  12      511.23      490.43     32.28 o 
   6   2  12     1545.84     1542.05     27.86 o 
   7   2  12      684.27      628.45     37.42 o 
   8   2  12      127.81      138.98     26.27 o 
   9   2  12       33.52       46.51     31.39 o 
 -13   3  12      339.70      328.38     14.53 o 
 -12   3  12      239.16      252.12     13.46 o 
 -11   3  12      236.41      229.21      7.23 o 
 -10   3  12      111.24      102.26      4.37 o 
  -9   3  12       51.05       37.59      3.89 o 
  -8   3  12      143.38      126.06      4.27 o 
  -7   3  12        5.05        4.43      2.36 o 
  -6   3  12       19.04       27.27      2.45 o 
  -5   3  12      526.39      564.48      7.90 o 
  -4   3  12      112.32      116.42      5.55 o 
  -3   3  12     1037.94     1045.91     13.16 o 
  -2   3  12     1785.76     1819.80     21.76 o 
  -1   3  12      200.86      195.18      4.66 o 
   0   3  12      879.42      897.20     12.56 o 
   1   3  12      980.49      972.37     13.67 o 
   2   3  12     1257.89     1284.50     18.23 o 
   3   3  12       86.02       92.31      6.83 o 
   4   3  12      512.18      499.16     16.89 o 
   5   3  12        4.99        6.92      4.26 o 
   6   3  12       70.70       77.44      5.53 o 
   7   3  12        0.22       -6.49      6.49 o 
   8   3  12        7.84       13.19     15.16 o 
 -12   4  12        7.63       18.32      6.24 o 
 -11   4  12       41.44       43.57      9.61 o 
 -10   4  12       14.76       21.14      4.23 o 
  -9   4  12      100.63       97.08      4.37 o 
  -8   4  12      558.51      535.75      8.21 o 
  -7   4  12      432.20      397.28      6.84 o 
  -6   4  12      123.04      129.39     13.24 o 
  -5   4  12       95.41      100.20      4.72 o 
  -4   4  12      424.29      434.69     11.97 o 
  -3   4  12       55.55       52.48      8.12 o 
  -2   4  12      207.90      211.82      7.48 o 
  -1   4  12       91.64       89.63      5.55 o 
   0   4  12      730.00      746.56     14.55 o 
   1   4  12       64.19       67.90      7.26 o 
   2   4  12      150.22      133.99      7.26 o 
   3   4  12        3.23        0.34      3.35 o 
   4   4  12       76.22       71.04      5.13 o 
   5   4  12      131.62      144.53      7.70 o 
   6   4  12      118.69      123.72     16.52 o 
   7   4  12        2.83       15.36     11.79 o 
 -11   5  12       56.95       68.84      6.86 o 
 -10   5  12      187.52      190.90      8.09 o 
  -9   5  12       77.50       73.56      7.03 o 
  -8   5  12       75.82       93.08      7.05 o 
  -7   5  12       13.73        7.33      5.12 o 
  -6   5  12        1.13        7.59     12.17 o 
  -5   5  12       49.02       43.55     18.15 o 
  -4   5  12        1.28        2.94      4.27 o 
  -3   5  12       18.17       25.76      4.06 o 
  -2   5  12      758.17      750.49     14.47 o 
  -1   5  12        6.27        4.73      4.06 o 
   0   5  12       39.59       44.38      3.84 o 
   1   5  12      108.87      103.59      4.27 o 
   2   5  12        0.11       -3.09      8.11 o 
   3   5  12        0.49       28.85      6.79 o 
   4   5  12        1.76       25.64     15.69 o 
   5   5  12       56.07       30.40     23.70 o 
   6   5  12        0.55       15.68     12.83 o 
  -9   6  12       88.21       77.20     25.63 o 
  -8   6  12        0.75       -4.93     18.58 o 
  -7   6  12      220.56      217.21     14.10 o 
  -6   6  12        1.06       -2.45      8.75 o 
  -5   6  12        1.84        1.66      7.57 o 
  -4   6  12        7.28        3.93      6.40 o 
  -3   6  12      115.41      111.93      7.50 o 
  -2   6  12       45.11       43.23      5.98 o 
  -1   6  12       53.84       41.86      7.89 o 
   0   6  12        3.38        5.37      6.93 o 
   1   6  12        0.98        4.54      6.46 o 
   2   6  12       11.75        7.50     10.15 o 
   3   6  12        1.57       -1.68     10.41 o 
  -4   7  12       80.00       88.61     16.71 o 
  -3   7  12        5.15       14.36      9.31 o 
  -2   7  12      209.25      177.01     16.23 o 
  -1   7  12      167.43      149.92     11.93 o 
 -14   1  13       45.19       43.33      7.39 o 
 -13   1  13        2.81       -5.93      9.18 o 
 -12   1  13      141.01      123.28      6.65 o 
 -11   1  13       25.45       19.81      5.12 o 
 -10   1  13       28.89       28.75      6.83 o 
  -9   1  13       27.47       26.26      3.28 o 
  -8   1  13        3.72        9.61      3.02 o 
  -7   1  13      205.61      200.31      8.12 o 
  -6   1  13        8.55        9.15      3.42 o 
  -5   1  13       51.31       51.15      3.20 o 
  -4   1  13      237.71      255.75      6.84 o 
  -3   1  13      338.41      323.12      5.54 o 
  -2   1  13      534.77      510.13      7.54 o 
  -1   1  13       10.33       10.93      4.06 o 
   0   1  13     1019.04     1033.64     13.15 o 
   1   1  13      282.04      286.67      5.23 o 
   2   1  13      342.93      348.60      5.74 o 
   3   1  13      130.98      122.76      2.97 o 
   4   1  13        2.79        4.24      1.61 o 
   5   1  13       16.56       13.31      3.39 o 
   6   1  13        2.66        6.36      4.00 o 
   7   1  13       10.29        8.75      5.34 o 
   8   1  13       55.55       51.20      9.18 o 
 -14   2  13        1.74       -6.79      6.79 o 
 -13   2  13      183.94      179.94      8.92 o 
 -12   2  13      191.95      189.26      7.90 o 
 -11   2  13      303.21      273.69      7.36 o 
 -10   2  13      433.40      415.80      7.70 o 
  -9   2  13      495.58      510.95      8.31 o 
  -8   2  13      351.03      340.90      6.33 o 
  -7   2  13     1022.02      989.68     11.81 o 
  -6   2  13      779.35      797.01     12.20 o 
  -5   2  13     1378.41     1326.42     15.61 o 
  -4   2  13      685.34      689.03      9.63 o 
  -3   2  13      328.48      332.19     12.40 o 
  -2   2  13      115.00      103.42      4.91 o 
  -1   2  13       80.74       78.36      2.86 o 
   0   2  13       50.54       42.26      2.84 o 
   1   2  13      463.87      479.71      8.63 o 
   2   2  13        0.94        0.64      2.52 o 
   3   2  13        5.26        5.44      3.42 o 
   4   2  13      136.16      120.77      7.05 o 
   5   2  13        1.13        7.47      4.07 o 
   6   2  13        7.47        7.59      8.54 o 
   7   2  13       11.46        0.39      6.36 o 
   8   2  13      174.78      168.12     11.90 o 
 -13   3  13      627.57      613.38     18.29 o 
 -12   3  13      283.26      293.80     12.07 o 
 -11   3  13      489.25      488.55     11.03 o 
 -10   3  13       86.24       80.99      4.37 o 
  -9   3  13      330.46      298.92      6.45 o 
  -8   3  13        3.53       10.04      3.02 o 
  -7   3  13        0.01        3.33      2.84 o 
  -6   3  13       18.83       26.08      5.34 o 
  -5   3  13      294.11      316.10     12.82 o 
  -4   3  13      234.28      252.04      5.37 o 
  -3   3  13      325.36      335.69      5.84 o 
  -2   3  13      716.66      718.76      9.97 o 
  -1   3  13      280.02      280.27      7.27 o 
   0   3  13     1149.03     1189.77     16.71 o 
   1   3  13     2862.84     2998.00     38.07 o 
   2   3  13     1012.61     1037.49     18.41 o 
   3   3  13      371.84      375.20     12.40 o 
   4   3  13      615.63      584.03     11.87 o 
   5   3  13      365.97      359.28     12.82 o 
   6   3  13      274.74      296.06     11.13 o 
   7   3  13        6.48        5.54      8.70 o 
 -12   4  13      248.64      230.43      9.37 o 
 -11   4  13      537.45      503.52     13.51 o 
 -10   4  13      509.28      492.47     11.76 o 
  -9   4  13      866.54      856.86     13.76 o 
  -8   4  13      912.31      909.64     13.04 o 
  -7   4  13     1914.08     1845.09     23.17 o 
  -6   4  13      984.61     1031.86     17.56 o 
  -5   4  13      991.17     1025.36     16.75 o 
  -4   4  13      777.46      795.71     15.10 o 
  -3   4  13      293.42      269.22     13.03 o 
  -2   4  13      370.20      380.40      8.78 o 
  -1   4  13      430.32      421.23     22.02 o 
   0   4  13        3.30        7.78      3.99 o 
   1   4  13        0.55        0.64      3.32 o 
   2   4  13      379.10      365.55      7.82 o 
   3   4  13        0.39       -1.18      3.79 o 
   4   4  13       46.65       56.23      8.33 o 
   5   4  13       36.50       27.12     17.30 o 
   6   4  13      139.33      136.82     17.08 o 
 -10   5  13      237.09      248.62     13.29 o 
  -9   5  13       39.81       52.69      7.05 o 
  -8   5  13       67.59       69.92      5.93 o 
  -7   5  13       81.06       78.16      5.61 o 
  -6   5  13        6.22       14.65      8.54 o 
  -5   5  13      172.77      156.72      6.70 o 
  -4   5  13       34.97       37.52      4.37 o 
  -3   5  13       79.59       80.29      5.13 o 
  -2   5  13      548.64      570.00     12.40 o 
  -1   5  13     1515.69     1535.78     29.57 o 
   0   5  13      677.71      705.51     20.87 o 
   1   5  13     1075.82     1103.02     21.94 o 
   2   5  13      512.09      484.14     38.05 o 
   3   5  13      231.38      213.93     13.89 o 
   4   5  13      379.88      395.60     24.93 o 
   5   5  13      313.32      286.52     22.22 o 
  -8   6  13      946.71      949.83     37.95 o 
  -7   6  13      224.44      186.16     14.54 o 
  -6   6  13      221.71      209.51     18.16 o 
  -5   6  13      615.84      577.11     19.21 o 
  -4   6  13     1019.10     1018.26     28.44 o 
  -3   6  13      658.00      662.15     26.30 o 
  -2   6  13       11.91       22.63      9.22 o 
  -1   6  13       14.52       25.36      7.83 o 
   0   6  13       21.36       30.44      8.20 o 
   1   6  13        6.15        3.90     13.03 o 
   2   6  13        1.26        4.46     13.98 o 
 -14   0  14        2.37       14.09      9.40 o 
 -13   0  14        3.45       16.23      8.11 o 
 -12   0  14       14.02       11.96      8.97 o 
 -11   0  14       68.64       76.45      7.26 o 
 -10   0  14      880.14      897.87     19.69 o 
  -9   0  14     1826.77     1902.36     29.60 o 
  -8   0  14      181.28      176.46      6.41 o 
  -7   0  14      221.33      215.79      5.98 o 
  -6   0  14     8777.42     8846.73    115.56 o 
  -5   0  14     4055.26     4130.95     56.61 o 
  -4   0  14     6729.54     6889.40     97.58 o 
  -3   0  14     4262.01     4273.34     60.12 o 
  -2   0  14      985.71     1027.52     17.13 o 
  -1   0  14     2901.73     3091.05     40.92 o 
   0   0  14     4180.74     4403.93     64.39 o 
   1   0  14      234.01      250.41      7.26 o 
   2   0  14       51.35       34.60      4.27 o 
   3   0  14       11.66       17.94      4.27 o 
   4   0  14       33.57       38.01      3.84 o 
   5   0  14      141.79      122.18      5.55 o 
   6   0  14       28.18       29.90      4.27 o 
   7   0  14        2.49        2.99      5.12 o 
   8   0  14      184.14      240.94     20.08 o 
 -14   1  14      857.54      906.81     25.11 o 
 -13   1  14      775.65      781.76     19.85 o 
 -12   1  14     2049.49     2118.51     45.04 o 
 -11   1  14     1107.95     1129.56     18.01 o 
 -10   1  14     1238.66     1307.97     16.65 o 
  -9   1  14     1120.44     1138.92     14.45 o 
  -8   1  14     1772.42     1783.50     25.74 o 
  -7   1  14      261.77      239.81      4.68 o 
  -6   1  14      432.90      432.14      6.80 o 
  -5   1  14       84.75       83.20      3.16 o 
  -4   1  14      201.96      207.24      4.00 o 
  -3   1  14      250.55      248.05      4.82 o 
  -2   1  14       52.27       54.48      5.98 o 
  -1   1  14     2130.12     2176.92     23.47 o 
   0   1  14      366.04      365.41     11.11 o 
   1   1  14      665.88      677.19      9.67 o 
   2   1  14     1485.96     1514.25     19.08 o 
   3   1  14     2071.45     2147.73     23.28 o 
   4   1  14      354.18      361.65      7.84 o 
   5   1  14      668.57      645.11     12.09 o 
   6   1  14      369.32      379.64     13.46 o 
   7   1  14      144.68      147.54     19.44 o 
   8   1  14        7.31       19.83     14.09 o 
 -13   2  14        0.15        4.67      6.46 o 
 -12   2  14       15.54       17.10      5.98 o 
 -11   2  14       19.44       32.98      5.11 o 
 -10   2  14       79.09       83.96      6.19 o 
  -9   2  14      326.92      330.46     10.90 o 
  -8   2  14      605.90      643.12      9.66 o 
  -7   2  14     2043.49     2181.57     23.96 o 
  -6   2  14     1795.65     1806.53     27.04 o 
  -5   2  14     1718.09     1731.32     21.24 o 
  -4   2  14     1186.93     1151.05     14.76 o 
  -3   2  14     3349.58     3454.28     38.62 o 
  -2   2  14     1313.61     1312.61     17.79 o 
  -1   2  14      246.33      243.82      4.83 o 
   0   2  14     1308.41     1315.87     16.97 o 
   1   2  14      214.92      221.33      6.26 o 
   2   2  14      302.91      300.51      6.32 o 
   3   2  14       63.33       61.48      4.70 o 
   4   2  14        3.53        7.36      4.01 o 
   5   2  14       71.48       75.49      6.00 o 
   6   2  14       19.05        8.45      6.19 o 
   7   2  14      167.29      182.94     10.42 o 
 -13   3  14      208.56      193.68     10.06 o 
 -12   3  14      298.84      287.68     11.07 o 
 -11   3  14      372.26      335.59     12.39 o 
 -10   3  14      640.57      647.96     18.18 o 
  -9   3  14     1196.05     1208.87     17.39 o 
  -8   3  14      180.19      171.20      9.40 o 
  -7   3  14      128.36      145.98      4.20 o 
  -6   3  14       20.46        9.29      3.30 o 
  -5   3  14        0.71        2.42      2.67 o 
  -4   3  14       67.21       61.94      3.48 o 
  -3   3  14       16.17       17.30      2.58 o 
  -2   3  14        1.96        2.37      3.12 o 
  -1   3  14      576.55      604.25      9.25 o 
   0   3  14      436.96      459.13      8.31 o 
   1   3  14       85.32       75.14      5.77 o 
   2   3  14      168.96      174.28      5.34 o 
   3   3  14      391.18      391.92      8.85 o 
   4   3  14      445.33      440.28     32.06 o 
   5   3  14      495.28      496.99     14.80 o 
   6   3  14       84.94       91.57     15.59 o 
   7   3  14        2.45        8.43     12.48 o 
 -12   4  14       11.44        8.37     11.96 o 
 -11   4  14        0.39        1.37      4.50 o 
 -10   4  14        0.60        1.95      4.00 o 
  -9   4  14       21.69       25.37      4.01 o 
  -8   4  14        5.97       11.30      3.40 o 
  -7   4  14       97.70      100.54      3.23 o 
  -6   4  14      123.78      122.76      6.98 o 
  -5   4  14      417.75      388.24     10.58 o 
  -4   4  14      295.20      274.40      8.32 o 
  -3   4  14       87.69       94.74     12.81 o 
  -2   4  14      237.10      237.15     13.25 o 
  -1   4  14      153.61      155.03      8.33 o 
   0   4  14      205.60      198.29      6.03 o 
   1   4  14       22.66       22.60      4.07 o 
   2   4  14       71.12       76.83      6.40 o 
   3   4  14       32.74       23.06      5.95 o 
   4   4  14       12.10        4.48      6.64 o 
   5   4  14        0.16        2.02     12.54 o 
 -10   5  14       15.56        9.47     10.04 o 
  -9   5  14        0.80       12.31      8.20 o 
  -8   5  14      173.68      190.13     13.03 o 
  -7   5  14        5.90        3.31      5.98 o 
  -6   5  14      259.57      253.30     11.11 o 
  -5   5  14       17.57       12.38      5.84 o 
  -4   5  14       28.45       41.92     11.74 o 
  -3   5  14       27.97       24.18      5.83 o 
  -2   5  14        4.81        6.52      5.55 o 
  -1   5  14        8.62        1.60      8.33 o 
   0   5  14      118.90      124.30      9.54 o 
   1   5  14       22.74       18.80      9.03 o 
   2   5  14        2.46        5.51      8.68 o 
   3   5  14       19.91       33.19     20.07 o 
   4   5  14        0.19       23.05     13.50 o 
  -7   6  14       36.55       34.94     16.87 o 
  -6   6  14        0.61       18.62      8.08 o 
  -5   6  14      109.34       95.89      9.97 o 
  -4   6  14       19.67       11.19     12.21 o 
  -3   6  14        4.02       12.17      8.98 o 
  -2   6  14       68.22       58.39     11.86 o 
  -1   6  14      111.85      125.14     12.35 o 
   0   6  14        0.24       -2.41      9.08 o 
   1   6  14        6.23       14.21     13.92 o 
 -14   1  15       23.29       28.30      8.20 o 
 -13   1  15       90.77       70.70      7.18 o 
 -12   1  15      108.01      111.00      6.95 o 
 -11   1  15      112.35      110.00      6.49 o 
 -10   1  15       73.15       74.33      4.53 o 
  -9   1  15        3.60        3.36      3.46 o 
  -8   1  15       31.69       24.68      3.63 o 
  -7   1  15      326.49      321.52      5.72 o 
  -6   1  15       18.02       20.70      3.20 o 
  -5   1  15      284.56      283.49      5.11 o 
  -4   1  15       46.02       42.34      3.39 o 
  -3   1  15        0.15        2.74      2.76 o 
  -2   1  15       77.72       65.24      3.48 o 
  -1   1  15        1.28        3.53      2.86 o 
   0   1  15      335.43      326.52      6.49 o 
   1   1  15       34.13       23.95      3.16 o 
   2   1  15      490.01      508.53     14.32 o 
   3   1  15       50.67       46.94      4.48 o 
   4   1  15       86.23       83.77      4.41 o 
   5   1  15       70.70       65.34      4.54 o 
   6   1  15       12.70        3.37      5.71 o 
   7   1  15        3.63       10.29      6.00 o 
 -13   2  15       13.54       20.11      6.41 o 
 -12   2  15        0.05       -4.20     10.46 o 
 -11   2  15       33.85       36.15      5.41 o 
 -10   2  15      105.60      102.52      5.13 o 
  -9   2  15      160.92      158.02      4.98 o 
  -8   2  15      469.60      444.49      7.10 o 
  -7   2  15       32.15       39.12      3.28 o 
  -6   2  15      460.08      449.84      7.37 o 
  -5   2  15     1008.18      995.94     13.35 o 
  -4   2  15      606.03      611.58      9.44 o 
  -3   2  15      678.01      690.26      9.55 o 
  -2   2  15     1436.56     1429.47     25.08 o 
  -1   2  15       99.92      101.51      3.46 o 
   0   2  15      773.43      795.15     11.27 o 
   1   2  15       97.35       89.16     13.03 o 
   2   2  15        3.81        0.85      3.55 o 
   3   2  15      107.67      109.11      6.41 o 
   4   2  15       26.59       15.11      4.70 o 
   5   2  15        0.24       10.20      6.87 o 
   6   2  15        1.02       -2.05      9.82 o 
   7   2  15        4.93       16.40      9.56 o 
 -12   3  15      423.04      412.24     13.04 o 
 -11   3  15      954.10     1006.92     20.77 o 
 -10   3  15      562.56      556.96     14.11 o 
  -9   3  15      625.75      637.91     11.18 o 
  -8   3  15      756.24      762.52     11.20 o 
  -7   3  15      757.14      736.73     12.33 o 
  -6   3  15       29.70       46.26     10.89 o 
  -5   3  15      298.01      298.67      6.64 o 
  -4   3  15      168.88      167.68      5.55 o 
  -3   3  15        5.25        6.57      2.91 o 
  -2   3  15       82.53       79.28      5.98 o 
  -1   3  15        1.15       -0.11      3.48 o 
   0   3  15       20.88       21.21      3.77 o 
   1   3  15        8.69        7.76      4.37 o 
   2   3  15      118.15      117.11      6.36 o 
   3   3  15      777.36      750.04     18.28 o 
   4   3  15      602.85      586.19     18.26 o 
   5   3  15      112.78       94.52      9.05 o 
   6   3  15      168.73      138.62     19.71 o 
 -11   4  15       13.72       20.36      6.62 o 
 -10   4  15        3.63        1.95      6.19 o 
  -9   4  15      223.96      218.48     20.29 o 
  -8   4  15      711.20      685.55     15.40 o 
  -7   4  15      309.65      316.92     10.68 o 
  -6   4  15      577.37      573.54     14.64 o 
  -5   4  15     1234.73     1251.83     22.68 o 
  -4   4  15     1006.70     1038.07     20.04 o 
  -3   4  15      886.46      905.63     19.04 o 
  -2   4  15      838.26      846.99     12.99 o 
  -1   4  15      873.42      853.21     14.31 o 
   0   4  15      154.59      153.89      7.90 o 
   1   4  15      398.96      407.97     11.26 o 
   2   4  15      124.12      113.51     10.89 o 
   3   4  15        3.23        4.91     18.15 o 
   4   4  15      151.74      174.50     14.94 o 
   5   4  15       56.49       49.31     20.93 o 
  -9   5  15      292.46      308.26     15.99 o 
  -8   5  15      551.08      545.32     17.77 o 
  -7   5  15      297.44      278.98     12.42 o 
  -6   5  15      285.56      316.40     12.32 o 
  -5   5  15      152.60      172.96     15.81 o 
  -4   5  15       87.47       85.73      8.97 o 
  -3   5  15        0.24       -3.99      5.73 o 
  -2   5  15        0.76       -4.05      8.14 o 
  -1   5  15       41.64       26.63      8.45 o 
   0   5  15       18.41       22.61     20.50 o 
   1   5  15      487.23      524.17     23.94 o 
   2   5  15      183.09      187.28     20.08 o 
   3   5  15      142.60      161.54     18.15 o 
  -6   6  15      533.67      507.99     29.25 o 
  -5   6  15      152.60      145.40     17.14 o 
  -4   6  15      149.44      152.11     14.61 o 
  -3   6  15      220.78      209.92     14.70 o 
  -2   6  15     1037.52     1135.82     39.42 o 
  -1   6  15      664.93      602.81     31.64 o 
 -13   0  16       69.99       59.37      9.82 o 
 -12   0  16      159.35      156.35     11.11 o 
 -11   0  16       45.26       51.68      9.40 o 
 -10   0  16      198.68      216.18      9.83 o 
  -9   0  16       32.70       29.04      4.70 o 
  -8   0  16        3.40        6.83      4.70 o 
  -7   0  16     2203.12     2241.27     34.78 o 
  -6   0  16      597.79      595.81     11.55 o 
  -5   0  16       93.38       96.54      5.13 o 
  -4   0  16     1967.72     2026.70     29.62 o 
  -3   0  16     2890.42     2988.74     46.91 o 
  -2   0  16     1775.91     1835.08     31.32 o 
  -1   0  16     2933.55     3050.44     43.46 o 
   0   0  16      662.20      704.10     14.12 o 
   1   0  16     2618.76     2815.64     46.42 o 
   2   0  16     1603.90     1628.98     30.86 o 
   3   0  16      973.31     1014.36     20.97 o 
   4   0  16       74.81      100.80      5.55 o 
   5   0  16       48.72       55.09      5.55 o 
   6   0  16        1.64       -1.28     10.25 o 
 -13   1  16      458.13      416.90     33.55 o 
 -12   1  16      509.38      526.45     13.75 o 
 -11   1  16      926.17      930.59     18.59 o 
 -10   1  16     1704.98     1779.38     24.67 o 
  -9   1  16     2442.57     2452.85     27.92 o 
  -8   1  16     1187.30     1204.48     14.36 o 
  -7   1  16     2883.23     2980.66     31.94 o 
  -6   1  16     3441.70     3506.86     37.21 o 
  -5   1  16      261.90      283.13      5.98 o 
  -4   1  16      507.91      490.24     11.12 o 
  -3   1  16      760.86      786.01     11.58 o 
  -2   1  16       23.58       25.46      3.46 o 
  -1   1  16        0.88        1.91      4.70 o 
   0   1  16        2.09        4.25      2.86 o 
   1   1  16      221.66      199.49      5.41 o 
   2   1  16       36.76       37.37      5.98 o 
   3   1  16      152.13      144.84      5.93 o 
   4   1  16      231.09      204.76      7.97 o 
   5   1  16      374.88      359.47     11.75 o 
   6   1  16      269.24      257.85     28.41 o 
 -13   2  16      215.61      199.14      9.73 o 
 -12   2  16      766.03      798.43     19.91 o 
 -11   2  16       78.26       80.81      7.05 o 
 -10   2  16        1.66        6.19      4.48 o 
  -9   2  16      119.74      109.94      6.19 o 
  -8   2  16       61.89       64.00      4.07 o 
  -7   2  16       36.58       33.33      3.16 o 
  -6   2  16       22.44       24.22      3.59 o 
  -5   2  16      862.72      893.40     13.04 o 
  -4   2  16      728.87      725.78     14.97 o 
  -3   2  16      847.58      873.74     17.12 o 
  -2   2  16      576.80      566.96      9.32 o 
  -1   2  16     1598.79     1687.82     21.44 o 
   0   2  16      509.08      516.53     13.25 o 
   1   2  16      654.46      688.00     12.43 o 
   2   2  16      530.08      540.87     10.58 o 
   3   2  16      498.45      527.44     12.31 o 
   4   2  16      111.24      102.73     12.17 o 
   5   2  16      172.29      157.71     10.87 o 
   6   2  16       17.15       18.93     10.68 o 
 -12   3  16       61.59       72.18      8.20 o 
 -11   3  16      180.91      168.71     17.30 o 
 -10   3  16      445.66      430.64     11.33 o 
  -9   3  16      364.50      365.96     17.95 o 
  -8   3  16      382.72      358.27      8.14 o 
  -7   3  16     2472.42     2497.74     65.71 o 
  -6   3  16      183.35      171.73      5.37 o 
  -5   3  16      541.94      551.31     10.17 o 
  -4   3  16       71.75       68.79      3.87 o 
  -3   3  16       27.66       30.63      3.16 o 
  -2   3  16        9.00        5.84      5.98 o 
  -1   3  16      174.16      154.22      5.69 o 
   0   3  16       21.31       12.50      3.23 o 
   1   3  16      147.28      151.53     13.88 o 
   2   3  16      109.42      102.36      6.93 o 
   3   3  16        1.90        3.06      5.88 o 
   4   3  16        6.09        2.91      7.49 o 
   5   3  16       99.05      113.32     12.79 o 
 -11   4  16        6.37        2.87      7.90 o 
 -10   4  16      107.03      109.90      8.85 o 
  -9   4  16       30.96       23.89      7.08 o 
  -8   4  16       29.35       36.71     11.10 o 
  -7   4  16        1.89        1.30      6.32 o 
  -6   4  16       36.52       45.91     27.76 o 
  -5   4  16       77.35       71.67      7.05 o 
  -4   4  16       10.89       15.57      5.84 o 
  -3   4  16       45.56       47.69      3.84 o 
  -2   4  16      233.64      220.26     11.75 o 
  -1   4  16      254.05      235.70      7.57 o 
   0   4  16       59.01       59.76      6.14 o 
   1   4  16      109.11      113.48      7.69 o 
   2   4  16      165.28      158.40     14.31 o 
   3   4  16       21.34       10.25      8.51 o 
   4   4  16       11.57       18.84     29.47 o 
  -9   5  16        0.30       13.71     10.25 o 
  -8   5  16       19.23       21.11      7.83 o 
  -7   5  16        7.22       -0.85      6.93 o 
  -6   5  16        1.34       -1.85      7.30 o 
  -5   5  16        1.05        3.25      7.70 o 
  -4   5  16      127.49      121.80     11.93 o 
  -3   5  16       45.47       49.31     13.04 o 
  -2   5  16       13.89       11.76      9.18 o 
  -1   5  16       41.78       40.97     10.62 o 
   0   5  16       13.98       11.76      8.90 o 
   1   5  16       22.86       19.82     10.86 o 
   2   5  16       12.76       -7.17     17.09 o 
 -13   1  17      236.12      250.05     11.39 o 
 -12   1  17        1.43        5.77      5.43 o 
 -11   1  17       12.95       11.51      5.41 o 
 -10   1  17       64.90       47.18      4.67 o 
  -9   1  17      379.35      350.99      6.63 o 
  -8   1  17      151.68      138.90      4.37 o 
  -7   1  17       33.07       23.35      3.02 o 
  -6   1  17        3.64        3.18      2.99 o 
  -5   1  17      323.36      314.83      7.06 o 
  -4   1  17      277.83      279.10      5.84 o 
  -3   1  17       66.09       69.35      4.31 o 
  -2   1  17      222.09      205.96      5.53 o 
  -1   1  17       38.00       28.96      3.32 o 
   0   1  17      179.45      183.57     12.18 o 
   1   1  17       74.39       75.63      4.07 o 
   2   1  17       18.49       21.42      3.39 o 
   3   1  17        2.58        2.12      4.50 o 
   4   1  17       50.35       32.33      5.69 o 
   5   1  17       23.74       20.27     11.96 o 
 -12   2  17      257.06      240.10     10.16 o 
 -11   2  17      300.50      307.89      9.67 o 
 -10   2  17       59.39       53.47      5.23 o 
  -9   2  17        3.75        7.40      5.98 o 
  -8   2  17        0.59        4.08      4.70 o 
  -7   2  17        0.27        2.28      2.52 o 
  -6   2  17      245.39      236.13      6.26 o 
  -5   2  17        9.33        5.57      3.42 o 
  -4   2  17       18.52       16.16      3.30 o 
  -3   2  17      477.85      459.05      8.63 o 
  -2   2  17      445.21      447.71      8.61 o 
  -1   2  17      145.20      141.34      4.67 o 
   0   2  17      699.29      681.55     11.19 o 
   1   2  17       65.07       62.68      4.90 o 
   2   2  17      660.68      678.63     19.46 o 
   3   2  17      121.63      111.27     10.47 o 
   4   2  17       42.62       40.69      8.11 o 
   5   2  17       17.92       26.09     11.72 o 
 -11   3  17      104.28       80.71      7.09 o 
 -10   3  17      209.15      186.99      7.84 o 
  -9   3  17      422.49      450.27     11.33 o 
  -8   3  17      845.19      854.97     20.32 o 
  -7   3  17      350.72      327.75      9.75 o 
  -6   3  17     1095.11     1061.60     26.76 o 
  -5   3  17      964.31      997.53     15.10 o 
  -4   3  17      176.45      179.02      6.19 o 
  -3   3  17      236.51      241.10      5.75 o 
  -2   3  17      332.98      309.59      8.35 o 
  -1   3  17      103.38      112.62     13.03 o 
   0   3  17        1.16        9.40      4.53 o 
   1   3  17       13.71        7.89      4.80 o 
   2   3  17      100.65       91.17      7.40 o 
   3   3  17      104.03       88.54     23.92 o 
   4   3  17        3.64        4.13      6.32 o 
 -10   4  17      124.27      106.81      9.73 o 
  -9   4  17       44.50       43.56      7.39 o 
  -8   4  17      165.38      157.59     11.75 o 
  -7   4  17        4.78        2.85     13.88 o 
  -6   4  17      200.91      180.93     12.42 o 
  -5   4  17      131.53      112.20      9.48 o 
  -4   4  17      174.29      157.70     16.45 o 
  -3   4  17      233.01      206.39     10.47 o 
  -2   4  17      414.70      385.92     13.07 o 
  -1   4  17      558.11      533.55     15.82 o 
   0   4  17      227.09      220.71     11.49 o 
   1   4  17      763.40      718.84     32.72 o 
   2   4  17      255.03      229.57     29.05 o 
   3   4  17      100.27      104.77     18.77 o 
  -8   5  17      557.56      523.15     21.60 o 
  -7   5  17      382.86      390.63     20.94 o 
  -6   5  17      387.81      363.47     16.75 o 
  -5   5  17      290.48      275.43     17.31 o 
  -4   5  17      623.69      639.40     26.81 o 
  -3   5  17      240.40      276.17     24.14 o 
  -2   5  17      114.38      151.38     15.00 o 
  -1   5  17       71.76       71.94     17.51 o 
   0   5  17       43.15       47.47     28.19 o 
 -12   0  18      919.55      924.59     29.52 o 
 -11   0  18      924.46      916.09     25.67 o 
 -10   0  18      386.99      382.96     13.25 o 
  -9   0  18      472.20      484.78     14.11 o 
  -8   0  18      504.39      497.23     11.97 o 
  -7   0  18       23.63       21.78      4.70 o 
  -6   0  18        5.61        6.83      4.27 o 
  -5   0  18      155.40      146.53      5.13 o 
  -4   0  18       97.35      106.36      4.70 o 
  -3   0  18      135.35      139.69      5.55 o 
  -2   0  18       17.16       17.94      3.84 o 
  -1   0  18      535.17      534.48     11.97 o 
   0   0  18      745.02      788.82     16.26 o 
   1   0  18      269.24      288.00      9.40 o 
   2   0  18      222.78      220.89      8.97 o 
   3   0  18     1100.23     1122.75     33.82 o 
   4   0  18      737.74      649.67     23.95 o 
 -12   1  18        4.18        8.54      6.83 o 
 -11   1  18       65.78       53.63      6.05 o 
 -10   1  18      160.27      161.68      6.19 o 
  -9   1  18      598.71      607.81     11.64 o 
  -8   1  18      622.16      649.85     14.75 o 
  -7   1  18     1193.36     1205.67     25.05 o 
  -6   1  18      845.39      871.42     13.70 o 
  -5   1  18     2528.04     2570.08     39.10 o 
  -4   1  18     2220.50     2293.65     56.88 o 
  -3   1  18     1617.67     1673.34     22.89 o 
  -2   1  18      640.78      670.76     11.87 o 
  -1   1  18      637.52      663.75     10.66 o 
   0   1  18      245.36      257.93      6.32 o 
   1   1  18      456.22      494.92      9.82 o 
   2   1  18       20.45       25.65      9.18 o 
   3   1  18        0.46       -2.15      5.11 o 
   4   1  18        2.04        2.87      8.08 o 
 -12   2  18      148.41      125.17      8.01 o 
 -11   2  18      451.55      427.15     23.94 o 
 -10   2  18      827.23      890.24     41.50 o 
  -9   2  18      715.64      758.14     25.45 o 
  -8   2  18       69.40       70.29      4.07 o 
  -7   2  18      569.27      552.58     21.59 o 
  -6   2  18       31.64       37.35      9.82 o 
  -5   2  18       17.80       33.23      4.90 o 
  -4   2  18        0.33        0.70      3.73 o 
  -3   2  18       23.79       23.31      4.19 o 
  -2   2  18      237.84      212.60      6.37 o 
  -1   2  18       76.49       70.68      4.67 o 
   0   2  18      455.89      450.33     10.07 o 
   1   2  18      208.17      192.33      9.19 o 
   2   2  18       77.32       77.79     11.32 o 
   3   2  18      246.70      257.12     15.84 o 
   4   2  18      216.53      190.03     13.90 o 
 -11   3  18       47.53       51.04      9.16 o 
 -10   3  18       30.21       34.90      9.85 o 
  -9   3  18        3.85       -4.65      6.36 o 
  -8   3  18      374.43      352.76     11.99 o 
  -7   3  18      134.57      126.14     10.04 o 
  -6   3  18      267.92      247.75     10.90 o 
  -5   3  18     1319.73     1293.39     25.53 o 
  -4   3  18      431.24      425.62     14.53 o 
  -3   3  18      327.93      311.77      7.80 o 
  -2   3  18      237.97      233.46     11.11 o 
  -1   3  18      133.79      129.95     11.32 o 
   0   3  18        3.43        8.07      9.82 o 
   1   3  18      195.18      181.32      9.96 o 
   2   3  18       30.56       30.71      9.82 o 
   3   3  18        3.22        7.70      9.17 o 
  -9   4  18       44.30       41.98     16.66 o 
  -8   4  18       86.19       80.99     11.60 o 
  -7   4  18      187.87      183.61     18.80 o 
  -6   4  18       58.21       46.25     16.66 o 
  -5   4  18       48.63       54.38      8.14 o 
  -4   4  18       18.07       15.05     11.96 o 
  -3   4  18        0.19      -10.03     10.03 o 
  -2   4  18       21.44       25.42      7.48 o 
  -1   4  18       16.01       -4.58      8.87 o 
   0   4  18       34.85       20.42     12.39 o 
   1   4  18      149.66      163.85     20.50 o 
  -6   5  18        4.17        9.66     10.90 o 
  -5   5  18       52.44       45.51     11.02 o 
  -4   5  18       25.86       24.85      9.40 o 
  -3   5  18       10.29        3.74     16.23 o 
  -2   5  18        6.18        5.89     15.37 o 
 -12   1  19      105.06      114.75     13.24 o 
 -11   1  19       62.08       55.92      7.23 o 
 -10   1  19       34.82       36.37      5.74 o 
  -9   1  19        1.40        2.85      4.41 o 
  -8   1  19       11.34        9.34      4.19 o 
  -7   1  19      325.28      312.67      7.10 o 
  -6   1  19      198.18      189.18      6.47 o 
  -5   1  19        7.48        7.08      4.54 o 
  -4   1  19       45.68       43.64      5.11 o 
  -3   1  19       45.57       52.39      4.72 o 
  -2   1  19      387.10      373.91     10.47 o 
  -1   1  19       28.87       25.81      6.41 o 
   0   1  19      102.54       92.10      6.62 o 
   1   1  19        1.56        1.17      5.29 o 
   2   1  19       89.30       87.30     17.73 o 
   3   1  19       23.54       12.50      8.00 o 
 -11   2  19      451.71      430.09     14.17 o 
 -10   2  19      200.51      197.07     11.18 o 
  -9   2  19      554.43      574.83     30.78 o 
  -8   2  19      327.37      315.28     10.83 o 
  -7   2  19       79.27       75.18      6.95 o 
  -6   2  19       86.07       82.27      6.62 o 
  -5   2  19       56.25       54.98      4.66 o 
  -4   2  19        1.98        4.34      5.98 o 
  -3   2  19        3.39       10.65      4.41 o 
  -2   2  19       47.57       38.52      4.72 o 
  -1   2  19       33.14       37.61      4.80 o 
   0   2  19       85.36       74.28     11.32 o 
   1   2  19       85.20       82.21      8.46 o 
   2   2  19       27.24       20.68      7.35 o 
   3   2  19       46.15       38.13     22.21 o 
 -10   3  19        1.63       -7.54      8.09 o 
  -9   3  19      155.72      149.48     22.64 o 
  -8   3  19      172.49      154.68      8.82 o 
  -7   3  19       81.14       73.19     15.80 o 
  -6   3  19      386.65      362.61     11.61 o 
  -5   3  19      224.97      218.82     14.74 o 
  -4   3  19      651.87      600.59     14.69 o 
  -3   3  19      579.39      580.84     17.86 o 
  -2   3  19      275.68      255.99     22.43 o 
  -1   3  19      250.84      258.25     27.56 o 
   0   3  19      106.85       97.63     10.25 o 
   1   3  19      122.51      124.25     10.76 o 
   2   3  19       42.90       44.24     10.10 o 
  -8   4  19      514.27      518.76     21.30 o 
  -7   4  19      248.03      244.70     25.42 o 
  -6   4  19      335.70      346.01     25.64 o 
  -5   4  19      152.31      172.40     13.38 o 
  -4   4  19       22.09       16.01     34.38 o 
  -3   4  19        3.20       -7.77      9.04 o 
  -2   4  19       60.62       61.23      9.34 o 
  -1   4  19        5.85       22.42     23.06 o 
   0   4  19        7.17       -7.61     12.60 o 
 -11   0  20      641.89      607.19     35.06 o 
 -10   0  20      890.94      910.85     34.23 o 
  -9   0  20     1727.96     1757.70     47.57 o 
  -8   0  20      979.11      976.14     26.96 o 
  -7   0  20      698.71      703.99     18.39 o 
  -6   0  20      839.70      901.02     19.25 o 
  -5   0  20      479.36      497.61     11.54 o 
  -4   0  20       31.75       27.76      2.56 o 
  -3   0  20      102.08      108.92     10.68 o 
  -2   0  20      216.56      254.21     14.10 o 
  -1   0  20        2.33        2.56      3.42 o 
   0   0  20       34.35       53.81      5.12 o 
   1   0  20        5.60       11.53     12.81 o 
   2   0  20      246.63      233.28     18.37 o 
 -11   1  20      178.39      155.46     15.17 o 
 -10   1  20       22.88       28.26     18.15 o 
  -9   1  20       45.01       35.24      7.39 o 
  -8   1  20        0.47       -6.42      9.18 o 
  -7   1  20      139.27      121.45      7.08 o 
  -6   1  20      288.05      283.23     10.04 o 
  -5   1  20       20.91       20.55      4.97 o 
  -4   1  20      205.89      213.74      7.58 o 
  -3   1  20     1073.15     1151.15     21.18 o 
  -2   1  20      864.37      874.07     19.91 o 
  -1   1  20      758.53      778.58     18.88 o 
   0   1  20      941.52      982.75     21.16 o 
   1   1  20      167.54      155.06     17.51 o 
   2   1  20      288.62      255.95     14.24 o 
 -10   2  20      383.90      358.89     15.40 o 
  -9   2  20      448.78      427.13     20.30 o 
  -8   2  20      623.94      646.52     18.13 o 
  -7   2  20      639.07      649.98     20.43 o 
  -6   2  20      793.94      786.86     18.60 o 
  -5   2  20      576.57      545.28     24.59 o 
  -4   2  20       45.47       51.88     13.03 o 
  -3   2  20       34.69       45.38     10.68 o 
  -2   2  20       10.00        9.99      5.03 o 
  -1   2  20       23.46       13.93     10.25 o 
   0   2  20       17.38       18.58     13.24 o 
   1   2  20        2.18       11.10      6.49 o 
  -9   3  20       17.91       10.20     16.44 o 
  -8   3  20        9.21        4.24      7.39 o 
  -7   3  20       56.48       51.41      8.11 o 
  -6   3  20       80.68       79.11      6.41 o 
  -5   3  20        4.07       13.26      5.64 o 
  -4   3  20      366.20      336.34     13.25 o 
  -3   3  20      119.98       95.14      8.32 o 
  -2   3  20      464.80      444.87     18.27 o 
  -1   3  20       94.36       89.82     11.30 o 
   0   3  20      232.27      239.61     13.90 o 
  -6   4  20      150.72      151.21     12.98 o 
  -5   4  20       57.89       81.94     11.00 o 
  -4   4  20        2.47        2.49      9.61 o 
  -3   4  20       59.69       55.43     11.70 o 
 -10   1  21       66.21       68.89     10.25 o 
  -9   1  21        4.62        6.04      8.87 o 
  -8   1  21       19.23       22.19      9.21 o 
  -7   1  21        0.16        0.59      7.26 o 
  -6   1  21        1.56        2.45      6.19 o 
  -5   1  21      180.72      175.12      8.44 o 
  -4   1  21       67.70       59.26      5.84 o 
  -3   1  21        0.64       -5.03      5.03 o 
  -2   1  21       15.99       17.93      7.47 o 
  -1   1  21        0.85        7.62      6.32 o 
   0   1  21       93.41       72.47     18.15 o 
   1   1  21       58.49       56.38     20.50 o 
  -9   2  21      340.05      294.64     16.45 o 
  -8   2  21      211.17      202.67     11.54 o 
  -7   2  21      288.86      279.47     12.93 o 
  -6   2  21      225.31      206.54     18.80 o 
  -5   2  21      144.36      139.11      9.05 o 
  -4   2  21      207.09      208.36     10.26 o 
  -3   2  21       53.43       47.60      9.61 o 
  -2   2  21       80.85       72.61      8.20 o 
  -1   2  21       41.39       50.39      7.95 o 
   0   2  21       28.50       31.76     16.87 o 
  -7   3  21        3.64       -7.47     10.66 o 
  -6   3  21       87.31       83.52     11.32 o 
  -5   3  21       35.84       43.11     15.37 o 
  -4   3  21       40.74       39.20      9.31 o 
  -3   3  21       54.62       45.25     10.66 o 
  -2   3  21      265.73      253.32     20.51 o 
  -9   0  22      221.90      202.08     19.65 o 
  -8   0  22      340.64      408.11     45.30 o 
  -7   0  22      890.46      849.65     59.90 o 
  -6   0  22     1215.08     1211.13     53.09 o 
  -5   0  22      654.08      600.81     33.78 o 
  -4   0  22      490.48      442.44     22.23 o 
  -3   0  22      864.72      839.35     34.22 o 
  -2   0  22       22.69       36.30     24.34 o 
  -1   0  22       39.72       38.44     19.22 o 
  -8   1  22      173.40      197.13     13.38 o 
  -7   1  22       84.31       58.05     11.28 o 
  -6   1  22      105.99      114.05     12.39 o 
  -5   1  22        1.61       -9.01     10.68 o 
  -4   1  22       83.49       75.21     10.72 o 
  -3   1  22       20.86        6.72     11.46 o 
  -2   1  22       43.88       40.65     11.32 o 
  -1   1  22      198.11      179.34     16.66 o 
  -7   2  22      311.88      294.17     19.66 o 
  -6   2  22      342.00      347.75     15.69 o 
  -5   2  22      111.83      119.94     15.38 o 
  -4   2  22     1258.49     1232.57     37.53 o 
  -3   2  22      392.81      402.58     22.22 o 
                                                 
