# Supplementary material for: Bicyclo­[2.2.1]hept-7-yl p-bromo­benzoate
Source: Acta Crystallogr Sect E Struct Rep Online. 2012 Oct 6;68(Pt 11):o3086–7. doi: 10.1107/S1600536812041268 (PMC3515191; doi:10.1107/S1600536812041268)
Supplement: Supplementary file 3 [file e-68-o3086-Isup3.mol]

3OPBB.mol
  ChemDraw07131211322D

 17 19  0  0  0  0  0  0  0  0999 V2000
   -1.4660    1.8030    0.0000 C   0  0  0  0  0  0  0  0  0  0  0  0
   -0.3770    2.0915    0.0000 C   0  0  0  0  0  0  0  0  0  0  0  0
   -1.9013    1.1962    0.0000 C   0  0  0  0  0  0  0  0  0  0  0  0
   -0.8727    1.4895    0.0000 C   0  0  0  0  0  0  0  0  0  0  0  0
   -0.8727    2.8324    0.0000 C   0  0  0  0  0  0  0  0  0  0  0  0
   -0.3770    3.1567    0.0000 C   0  0  0  0  0  0  0  0  0  0  0  0
    0.3279    1.1302    0.0000 C   0  0  0  0  0  0  0  0  0  0  0  0
    0.3279    0.1937    0.0000 O   0  0  0  0  0  0  0  0  0  0  0  0
    1.1720   -0.0437    0.0000 C   0  0  0  0  0  0  0  0  0  0  0  0
    1.2144   -0.7378    0.0000 C   0  0  0  0  0  0  0  0  0  0  0  0
    0.5582   -1.2266    0.0000 C   0  0  0  0  0  0  0  0  0  0  0  0
    0.5736   -1.9955    0.0000 C   0  0  0  0  0  0  0  0  0  0  0  0
    1.2453   -2.2754    0.0000 C   0  0  0  0  0  0  0  0  0  0  0  0
    1.9013   -1.7752    0.0000 C   0  0  0  0  0  0  0  0  0  0  0  0
    1.8859   -1.0064    0.0000 C   0  0  0  0  0  0  0  0  0  0  0  0
    1.2908   -3.1567    0.0000 Br  0  0  0  0  0  0  0  0  0  0  0  0
    1.7431    0.5273    0.0000 O   0  0  0  0  0  0  0  0  0  0  0  0
  1  2  1  0      
  3  1  1  0      
  3  4  1  0      
  4  5  1  0      
  5  6  1  0      
  6  2  1  0      
  2  7  1  0      
  4  7  1  0      
  7  8  1  0      
  8  9  1  0      
  9 10  1  0      
 10 11  2  0      
 11 12  1  0      
 12 13  2  0      
 13 14  1  0      
 14 15  2  0      
 15 10  1  0      
 13 16  1  0      
  9 17  2  0      
M  END
